# Supplementary material for: Dimethyl 2-(methyl­amino­methyl­ene)malonate
Source: Acta Crystallogr Sect E Struct Rep Online. 2008 May 21;64(Pt 6):o1133–4. doi: 10.1107/S1600536808014773 (PMC2961545; doi:10.1107/S1600536808014773)
Supplement: Supplementary file 1 [file e-64-o1133-sup1.cif]

##############################################################################
###                                                                        ###
###        Electronic paper (Acta Crystallographica Section E)             ###
###                                                                        ###
##############################################################################
#                                                                            #
# This CIF contains the data in a paper accepted for publication in Acta     #
# Crystallographica Section E. It conforms to the requirements of Notes      #
# for Authors for Section E, and has been peer reviewed under the auspices   #
# of the IUCr Commission on Journals.                                        #
#                                                                            #
# Full details of the Crystallographic Information File format               #
# are given in the paper "The Crystallographic Information File (CIF):       #
# a New Standard Archive File for Crystallography" by S. R. Hall, F. H.      #
# Allen and I. D. Brown [Acta Cryst. (1991), A47, 655-685].                  #
#                                                                            #
# The current version of the core CIF dictionary is obtainable from          #
# ftp://ftp.iucr.org/pub/cif_core.dic. The current version number is 2.4.    #
#                                                                            #
# Software is freely available for graphical display of the structure(s) in  #
# this CIF.  For information consult the CIF home page http://www.iucr.org/  #
# cif/home.html                                                              #
#                                                                            #
# This file may be used for bona fide research purposes within the           #
# scientific community so long as proper attribution is given to the journal # 
# article from which it was obtained.                                        #
#                                                                            #
##############################################################################
                                             
data_global
_audit_creation_method     'form.cif (version 2.0)'
_journal_data_validation_number     ?
_journal_date_recd_electronic     2008-05-02
_journal_date_accepted     2008-05-15
_journal_name_full     'Acta Crystallographica, Section E'
_journal_year     2008
_journal_volume     64
_journal_issue      6
_journal_page_first     o1133
_journal_page_last     o1134
_journal_paper_category     QO
_journal_coeditor_code     SI2088
_publ_contact_author_name     'Martin Gr\'of'
_publ_contact_author_address
;
Department of Physical Chemistry
Faculty of Chemical and Food Technology
Slovak University of Technology
Radlinsk\'eho 9
SK-812 37 Bratislava
Slovak Republic
;
_publ_contact_author_email     'martin.grof@stuba.sk'
_publ_contact_author_fax     '421-2-52493198'
_publ_contact_author_phone     '421-2-59325534'
_publ_section_title
;
Dimethyl 2-(methylaminomethylene)malonate
;
loop_
    _publ_author_name
    _publ_author_footnote
    _publ_author_address
    "Martin Gr\'of" .
;
Institute of Physical Chemistry and Chemical Physics
Faculty of Chemical and Food Technology
Slovak University of Technology
Radlinsk\'eho 9
SK-812 37 Bratislava
Slovak Republic
;
    'Jozef Ko\<z\'i\<sek' .
;
Institute of Physical Chemistry and Chemical Physics
Faculty of Chemical and Food Technology
Slovak University of Technology
Radlinsk\'eho 9
SK-812 37 Bratislava
Slovak Republic
;
    'Viktor Milata' .
;
Institute of Organic Chemistry,
Catalysis and Petrochemistry
Faculty of Chemical and Food Technology
Slovak University of Technology
Radlinsk\'eho 9
Bratislava 81237
Slovak Republic
;
    'Anton Gatial' .
;
Institute of Physical Chemistry and Chemical Physics
Faculty of Chemical and Food Technology
Slovak University of Technology
Radlinsk\'eho 9
SK-812 37 Bratislava
Slovak Republic
;
data_I
_audit_creation_method     SHELXL-97
_chemical_name_systematic
;
Dimethyl 2-(methylaminomethylene)malonate
;
_chemical_name_common     ?
_chemical_formula_moiety     'C7 H11 N O4'
_chemical_formula_sum     'C7 H11 N O4'
_chemical_formula_iupac     'C7 H11 N O4'
_chemical_formula_weight     173.17
_chemical_melting_point     ?
_symmetry_cell_setting     triclinic
_symmetry_space_group_name_H-M     'P -1'
_symmetry_space_group_name_Hall     '-P 1'
loop_
    _symmetry_equiv_pos_as_xyz
    'x, y, z'
    '-x, -y, -z'
_cell_length_a     11.165(2)
_cell_length_b     12.073(2)
_cell_length_c     13.211(3)
_cell_angle_alpha     113.70(3)
_cell_angle_beta     93.71(3)
_cell_angle_gamma     94.02(3)
_cell_volume     1618.1(6)
_cell_formula_units_Z     8
_cell_measurement_reflns_used     2135
_cell_measurement_theta_min     3.30
_cell_measurement_theta_max     29.47
_cell_measurement_temperature     100
_exptl_crystal_description     block
_exptl_crystal_colour     yellow
_exptl_crystal_size_max     0.43
_exptl_crystal_size_mid     0.15
_exptl_crystal_size_min     0.08
_exptl_crystal_density_diffrn     1.422
_exptl_crystal_density_meas     ?
_exptl_crystal_density_method     'not measured'
_exptl_crystal_F_000     736
_exptl_absorpt_coefficient_mu     0.117
_exptl_absorpt_correction_type     analytical
_exptl_absorpt_process_details     '(CrysAlis RED; Oxford Diffraction, 2006)'
_exptl_absorpt_correction_T_min     0.968
_exptl_absorpt_correction_T_max     0.996
_exptl_special_details
;
face-indexed (<i>CrysAlis RED</i>; Oxford Diffraction, 2006).
96 rigid bond restaints (DELU) were used in the refinement because
the data to parameter ratio is low due to four independent molecules
in the twinned structure.
;
_diffrn_ambient_temperature     100
_diffrn_radiation_type     MoK\a
_diffrn_radiation_wavelength     0.71073
_diffrn_radiation_source     'fine-focus sealed tube'
_diffrn_radiation_monochromator     graphite
_diffrn_measurement_device_type     'Oxford Diffraction GEMINI R'
_diffrn_measurement_method
;
Rotation method data acquisition using \w and \f
;
_diffrn_detector_area_resol_mean     ?
_diffrn_reflns_number     9295
_diffrn_reflns_av_R_equivalents     0.0000
_diffrn_reflns_av_sigmaI/netI     0.1490
_diffrn_reflns_theta_min     4.14
_diffrn_reflns_theta_max     25.35
_diffrn_reflns_theta_full     25.00
_diffrn_measured_fraction_theta_max     0.979
_diffrn_measured_fraction_theta_full     0.983
_diffrn_reflns_limit_h_min     -13
_diffrn_reflns_limit_h_max     13
_diffrn_reflns_limit_k_min     -14
_diffrn_reflns_limit_k_max     14
_diffrn_reflns_limit_l_min     -15
_diffrn_reflns_limit_l_max     15
_diffrn_standards_number     0
_diffrn_standards_interval_count     0
_diffrn_standards_interval_time     0
_diffrn_standards_decay_%     0
_refine_special_details
;
Refinement of <i>F</i>^2^ against ALL reflections. The weighted <i>R</i>-factor
<i>wR</i> and goodness of fit <i>S</i> are based on <i>F</i>^2^, conventional
<i>R</i>-factors <i>R</i> are based on <i>F</i>, with <i>F</i> set to zero for
negative <i>F</i>^2^. The threshold expression of <i>F</i>^2^ >
\s(<i>F</i>^2^) is used only for calculating <i>R</i>-factors(gt) <i>etc</i>.
and is not relevant to the choice of reflections for refinement.
<i>R</i>-factors based on <i>F</i>^2^ are statistically about twice as large
as those based on <i>F</i>, and <i>R</i>- factors based on ALL data will be
even larger.
;
_reflns_number_total     9295
_reflns_number_gt     3920
_reflns_threshold_expression     I>2\s(I)
_refine_ls_structure_factor_coef     Fsqd
_refine_ls_matrix_type     full
_refine_ls_R_factor_all     0.1937
_refine_ls_R_factor_gt     0.0915
_refine_ls_wR_factor_gt     0.2255
_refine_ls_wR_factor_ref     0.2568
_refine_ls_goodness_of_fit_ref     0.903
_refine_ls_restrained_S_all     0.903
_refine_ls_number_reflns     9295
_refine_ls_number_parameters     446
_refine_ls_number_restraints     96
_refine_ls_hydrogen_treatment     constr
_refine_ls_weighting_scheme     calc
_refine_ls_weighting_details
                      'w=1/[\s^2^(Fo^2^)+(0.1527P)^2^] where P=(Fo^2^+2Fc^2^)/3'
_atom_sites_solution_hydrogens     geom
_atom_sites_solution_primary     direct
_atom_sites_solution_secondary     difmap
_refine_ls_shift/su_max     0.067
_refine_ls_shift/su_mean     0.001
_refine_diff_density_max     1.131
_refine_diff_density_min     -0.538
_refine_ls_extinction_method     none
_refine_ls_extinction_coef     ?
loop_
    _atom_type_symbol
    _atom_type_description
    _atom_type_scat_dispersion_real
    _atom_type_scat_dispersion_imag
    _atom_type_scat_source
    'C' 'C' 0.0033 0.0016
                         'International Tables Vol C Tables 4.2.6.8 and 6.1.1.4'
    'H' 'H' 0.0000 0.0000
                         'International Tables Vol C Tables 4.2.6.8 and 6.1.1.4'
    'N' 'N' 0.0061 0.0033
                         'International Tables Vol C Tables 4.2.6.8 and 6.1.1.4'
    'O' 'O' 0.0106 0.0060
                         'International Tables Vol C Tables 4.2.6.8 and 6.1.1.4'
_computing_data_collection     'CrysAlis CCD (Oxford Diffraction, 2006)'
_computing_cell_refinement     'CrysAlis CCD (Oxford Diffraction, 2006)'
_computing_data_reduction     'CrysAlis RED (Oxford Diffraction, 2006)'
_computing_structure_solution     'SHELXS97 (Sheldrick, 2008)'
_computing_structure_refinement     'SHELXL97 (Sheldrick, 2008)'
_computing_molecular_graphics     'DIAMOND (Brandenburg, 1998)'
_computing_publication_material     'enCIFer (Allen et al., 2004)'
loop_
    _atom_site_type_symbol
    _atom_site_label
    _atom_site_fract_x
    _atom_site_fract_y
    _atom_site_fract_z
    _atom_site_U_iso_or_equiv
    _atom_site_adp_type
    _atom_site_calc_flag
    _atom_site_refinement_flags
    _atom_site_occupancy
    _atom_site_disorder_assembly
    _atom_site_disorder_group
    C C1 1.0504(4) 0.1221(5) 0.6433(4) 0.0202(11) Uani d U 1 . .
    C C2 1.1715(5) 0.1334(5) 0.6103(4) 0.0234(11) Uani d U 1 . .
    C C3 1.2819(5) 0.1043(5) 0.6504(4) 0.0238(11) Uani d U 1 . .
    C C4 1.1851(5) 0.1766(5) 0.5297(4) 0.0274(12) Uani d U 1 . .
    H H4A 1.2634 0.1815 0.5106 0.033 Uiso calc R 1 . .
    C C5 1.3825(4) 0.0278(5) 0.7690(4) 0.0327(14) Uani d U 1 . .
    H H5C 1.3656 -0.0079 0.8203 0.039 Uiso calc R 1 . .
    H H5B 1.4350 0.1019 0.8066 0.039 Uiso calc R 1 . .
    H H5A 1.4210 -0.0279 0.7090 0.039 Uiso calc R 1 . .
    C C6 0.9264(4) 0.0767(5) 0.7613(4) 0.0241(12) Uani d U 1 . .
    H H6C 0.9311 0.0528 0.8224 0.029 Uiso calc R 1 . .
    H H6B 0.8723 0.0182 0.7012 0.029 Uiso calc R 1 . .
    H H6A 0.8970 0.1552 0.7848 0.029 Uiso calc R 1 . .
    C C7 1.1353(4) 0.2577(5) 0.3932(4) 0.0298(13) Uani d U 1 . .
    H H7C 1.1168 0.3404 0.4176 0.036 Uiso calc R 1 . .
    H H7B 1.0889 0.2087 0.3236 0.036 Uiso calc R 1 . .
    H H7A 1.2198 0.2546 0.3840 0.036 Uiso calc R 1 . .
    O O1 0.9618(3) 0.1470(3) 0.6036(3) 0.0317(9) Uani d U 1 . .
    O O2 1.3803(3) 0.1235(3) 0.6240(3) 0.0294(9) Uani d U 1 . .
    O O3 1.0441(3) 0.0828(3) 0.7250(3) 0.0257(8) Uani d U 1 . .
    O O4 1.2710(3) 0.0540(3) 0.7254(3) 0.0303(9) Uani d U 1 . .
    N N1 1.1056(4) 0.2113(4) 0.4763(3) 0.0290(11) Uani d U 1 . .
    H H1 1.0317 0.2069 0.4902 0.035 Uiso calc R 1 . .
    C C8 0.0163(4) 0.1936(5) 1.0767(4) 0.0227(11) Uani d U 1 . .
    C C9 0.1389(4) 0.2097(5) 1.0475(4) 0.0198(10) Uani d U 1 . .
    C C10 0.2442(4) 0.1583(5) 1.0733(4) 0.0234(11) Uani d U 1 . .
    C C11 0.1614(4) 0.2782(5) 0.9871(4) 0.0224(11) Uani d U 1 . .
    H H11A 0.2405 0.2835 0.9699 0.027 Uiso calc R 1 . .
    C C12 0.3325(4) 0.0431(6) 1.1587(4) 0.0374(14) Uani d U 1 . .
    H H12C 0.3077 -0.0189 1.1835 0.045 Uiso calc R 1 . .
    H H12B 0.3855 0.1061 1.2165 0.045 Uiso calc R 1 . .
    H H12A 0.3742 0.0082 1.0936 0.045 Uiso calc R 1 . .
    C C13 -0.1214(4) 0.1026(5) 1.1526(4) 0.0261(13) Uani d U 1 . .
    H H13C -0.1269 0.0428 1.1833 0.031 Uiso calc R 1 . .
    H H13B -0.1767 0.0763 1.0866 0.031 Uiso calc R 1 . .
    H H13A -0.1415 0.1788 1.2061 0.031 Uiso calc R 1 . .
    C C14 0.1222(4) 0.3979(5) 0.8809(4) 0.0231(12) Uani d U 1 . .
    H H14C 0.1054 0.4812 0.9146 0.028 Uiso calc R 1 . .
    H H14B 0.0770 0.3583 0.8092 0.028 Uiso calc R 1 . .
    H H14A 0.2068 0.3949 0.8728 0.028 Uiso calc R 1 . .
    O O5 -0.0631(3) 0.2510(3) 1.0591(3) 0.0302(9) Uani d U 1 . .
    O O6 0.3444(3) 0.1722(3) 1.0442(3) 0.0350(10) Uani d U 1 . .
    O O7 -0.0002(3) 0.1176(3) 1.1253(3) 0.0272(9) Uani d U 1 . .
    O O8 0.2281(3) 0.0937(3) 1.1328(3) 0.0290(9) Uani d U 1 . .
    N N2 0.0879(3) 0.3365(4) 0.9506(3) 0.0262(10) Uani d U 1 . .
    H H2 0.0153 0.3386 0.9690 0.031 Uiso calc R 1 . .
    C C15 0.5457(4) 0.3104(5) 0.4300(4) 0.0228(11) Uani d U 1 . .
    C C16 0.6700(4) 0.2928(5) 0.4565(4) 0.0211(11) Uani d U 1 . .
    C C17 0.7792(4) 0.3434(5) 0.4301(4) 0.0233(11) Uani d U 1 . .
    C C18 0.6930(4) 0.2229(5) 0.5142(4) 0.0205(11) Uani d U 1 . .
    H H18A 0.7734 0.2125 0.5271 0.025 Uiso calc R 1 . .
    C C19 0.8722(4) 0.4640(5) 0.3477(4) 0.0289(13) Uani d U 1 . .
    H H19C 0.8530 0.5219 0.3178 0.035 Uiso calc R 1 . .
    H H19B 0.9068 0.3981 0.2930 0.035 Uiso calc R 1 . .
    H H19A 0.9291 0.5030 0.4126 0.035 Uiso calc R 1 . .
    C C20 0.4082(4) 0.4033(5) 0.3540(4) 0.0277(13) Uani d U 1 . .
    H H20C 0.4074 0.4651 0.3257 0.033 Uiso calc R 1 . .
    H H20B 0.3676 0.4278 0.4203 0.033 Uiso calc R 1 . .
    H H20A 0.3677 0.3284 0.2992 0.033 Uiso calc R 1 . .
    C C21 0.6479(4) 0.1022(5) 0.6200(4) 0.0203(11) Uani d U 1 . .
    H H21C 0.6040 0.0227 0.5890 0.024 Uiso calc R 1 . .
    H H21B 0.6293 0.1455 0.6949 0.024 Uiso calc R 1 . .
    H H21A 0.7329 0.0947 0.6197 0.024 Uiso calc R 1 . .
    O O9 0.4592(3) 0.2600(3) 0.4495(3) 0.0293(9) Uani d U 1 . .
    O O10 0.8808(3) 0.3234(3) 0.4529(3) 0.0315(9) Uani d U 1 . .
    O O11 0.5322(3) 0.3861(3) 0.3795(3) 0.0255(8) Uani d U 1 . .
    O O12 0.7640(3) 0.4176(3) 0.3774(3) 0.0276(9) Uani d U 1 . .
    N N3 0.6133(3) 0.1691(4) 0.5531(3) 0.0231(10) Uani d U 1 . .
    H H3 0.5379 0.1732 0.5389 0.028 Uiso calc R 1 . .
    C C22 0.5158(4) 0.3785(5) 0.8567(4) 0.0194(10) Uani d U 1 . .
    C C23 0.6390(5) 0.3641(5) 0.8899(4) 0.0239(11) Uani d U 1 . .
    C C24 0.7487(4) 0.3923(5) 0.8491(4) 0.0208(11) Uani d U 1 . .
    C C25 0.6589(4) 0.3189(5) 0.9702(4) 0.0240(11) Uani d U 1 . .
    H H25A 0.7389 0.3117 0.9884 0.029 Uiso calc R 1 . .
    C C26 0.8480(4) 0.4731(5) 0.7386(4) 0.0313(14) Uani d U 1 . .
    H H26C 0.8301 0.5026 0.6823 0.038 Uiso calc R 1 . .
    H H26B 0.8883 0.4010 0.7078 0.038 Uiso calc R 1 . .
    H H26A 0.8992 0.5344 0.7993 0.038 Uiso calc R 1 . .
    C C27 0.3829(4) 0.4259(5) 0.7369(4) 0.0283(13) Uani d U 1 . .
    H H27C 0.3840 0.4511 0.6767 0.034 Uiso calc R 1 . .
    H H27B 0.3486 0.4854 0.7977 0.034 Uiso calc R 1 . .
    H H27A 0.3352 0.3488 0.7126 0.034 Uiso calc R 1 . .
    C C28 0.6131(4) 0.2394(5) 1.1070(4) 0.0288(13) Uani d U 1 . .
    H H28C 0.5723 0.1594 1.0857 0.035 Uiso calc R 1 . .
    H H28B 0.5901 0.2928 1.1776 0.035 Uiso calc R 1 . .
    H H28A 0.6988 0.2357 1.1127 0.035 Uiso calc R 1 . .
    O O13 0.4292(3) 0.3554(3) 0.8977(3) 0.0285(9) Uani d U 1 . .
    O O14 0.8494(3) 0.3706(3) 0.8760(3) 0.0303(9) Uani d U 1 . .
    O O15 0.5064(3) 0.4145(3) 0.7733(3) 0.0274(9) Uani d U 1 . .
    O O16 0.7371(3) 0.4453(3) 0.7781(3) 0.0281(9) Uani d U 1 . .
    N N4 0.5799(3) 0.2852(4) 1.0234(3) 0.0279(11) Uani d U 1 . .
    H H4 0.5048 0.2902 1.0087 0.033 Uiso calc R 1 . .
loop_
    _atom_site_aniso_label
    _atom_site_aniso_U_11
    _atom_site_aniso_U_22
    _atom_site_aniso_U_33
    _atom_site_aniso_U_12
    _atom_site_aniso_U_13
    _atom_site_aniso_U_23
    C1 0.0197(14) 0.022(3) 0.023(3) -0.001(2) 0.0012(18) 0.015(2)
    C2 0.0238(14) 0.027(3) 0.028(3) 0.004(2) 0.010(2) 0.018(2)
    C3 0.0194(13) 0.024(3) 0.032(3) -0.005(2) 0.0010(19) 0.016(2)
    C4 0.025(2) 0.038(4) 0.028(3) 0.001(2) 0.0052(19) 0.021(2)
    C5 0.017(2) 0.051(4) 0.037(3) 0.010(3) 0.002(2) 0.024(3)
    C6 0.016(2) 0.029(3) 0.033(3) 0.003(2) 0.010(2) 0.017(3)
    C7 0.019(3) 0.047(4) 0.039(3) 0.007(3) 0.008(2) 0.032(3)
    O1 0.0238(14) 0.045(3) 0.039(2) 0.0054(18) 0.0020(16) 0.0304(19)
    O2 0.0227(13) 0.035(2) 0.037(2) 0.0020(17) 0.0098(15) 0.0208(19)
    O3 0.0162(16) 0.041(2) 0.033(2) 0.0036(16) 0.0077(14) 0.0271(17)
    O4 0.0117(16) 0.050(3) 0.043(2) 0.0040(16) 0.0044(14) 0.0333(18)
    N1 0.022(2) 0.040(3) 0.037(3) 0.000(2) 0.0054(17) 0.028(2)
    C8 0.0168(15) 0.033(3) 0.030(3) 0.004(2) 0.009(2) 0.023(2)
    C9 0.0169(15) 0.028(3) 0.021(3) 0.0014(19) 0.009(2) 0.015(2)
    C10 0.0171(15) 0.039(3) 0.024(3) 0.004(2) 0.009(2) 0.022(2)
    C11 0.012(2) 0.032(3) 0.032(3) -0.0026(19) 0.0027(19) 0.022(2)
    C12 0.023(3) 0.056(4) 0.048(4) 0.015(3) 0.005(3) 0.034(3)
    C13 0.014(2) 0.037(4) 0.038(3) 0.002(2) 0.010(2) 0.026(3)
    C14 0.023(3) 0.028(3) 0.023(3) 0.002(2) 0.005(2) 0.015(2)
    O5 0.0174(15) 0.045(3) 0.042(2) 0.0075(16) 0.0068(16) 0.0311(19)
    O6 0.0161(14) 0.058(3) 0.050(2) 0.0019(18) 0.0111(17) 0.041(2)
    O7 0.0144(16) 0.043(2) 0.040(2) 0.0013(15) 0.0094(15) 0.0329(18)
    O8 0.0155(17) 0.049(3) 0.042(2) 0.0103(16) 0.0146(15) 0.0355(18)
    N2 0.013(2) 0.039(3) 0.039(3) 0.0046(18) 0.0077(18) 0.028(2)
    C15 0.0119(11) 0.033(3) 0.030(3) -0.0031(19) -0.005(2) 0.022(2)
    C16 0.0128(11) 0.032(3) 0.027(3) 0.0031(19) 0.001(2) 0.021(2)
    C17 0.0135(12) 0.040(3) 0.026(3) 0.003(2) 0.003(2) 0.023(2)
    C18 0.012(2) 0.031(3) 0.025(3) 0.0008(19) 0.0000(19) 0.019(2)
    C19 0.012(2) 0.040(4) 0.043(3) -0.004(2) 0.005(2) 0.026(3)
    C20 0.0096(19) 0.041(4) 0.042(3) 0.003(2) -0.003(2) 0.026(3)
    C21 0.013(3) 0.029(3) 0.025(3) -0.001(2) 0.002(2) 0.017(2)
    O9 0.0130(12) 0.044(2) 0.042(2) -0.0022(16) -0.0003(16) 0.0305(19)
    O10 0.0138(11) 0.051(3) 0.044(2) 0.0069(16) 0.0047(16) 0.033(2)
    O11 0.0089(15) 0.041(2) 0.040(2) 0.0046(14) 0.0015(14) 0.0301(18)
    O12 0.0089(16) 0.039(2) 0.047(2) -0.0023(14) 0.0013(15) 0.0319(18)
    N3 0.013(2) 0.030(3) 0.036(3) 0.0008(17) 0.0019(17) 0.022(2)
    C22 0.0149(12) 0.021(3) 0.028(3) -0.005(2) 0.0005(17) 0.017(2)
    C23 0.0187(12) 0.033(4) 0.026(3) 0.002(2) 0.0005(19) 0.018(2)
    C24 0.0151(13) 0.023(3) 0.031(3) 0.002(2) -0.0005(19) 0.018(2)
    C25 0.017(2) 0.032(3) 0.030(3) 0.002(2) 0.0029(18) 0.019(2)
    C26 0.020(2) 0.042(4) 0.033(3) -0.007(3) 0.006(2) 0.019(3)
    C27 0.0096(19) 0.045(4) 0.040(3) 0.000(2) -0.001(2) 0.028(3)
    C28 0.016(3) 0.044(4) 0.040(3) 0.004(2) 0.009(2) 0.029(3)
    O13 0.0200(13) 0.040(2) 0.035(2) -0.0019(17) 0.0086(15) 0.0246(18)
    O14 0.0181(12) 0.040(3) 0.040(2) 0.0072(17) -0.0039(15) 0.0246(19)
    O15 0.0099(15) 0.048(3) 0.039(2) -0.0001(16) 0.0013(14) 0.0338(19)
    O16 0.0100(16) 0.047(3) 0.043(2) 0.0014(16) 0.0000(14) 0.0347(18)
    N4 0.018(2) 0.035(3) 0.041(3) -0.0015(19) 0.0029(17) 0.026(2)
_geom_special_details
;
All e.s.d.'s (except the e.s.d. in the dihedral angle between two l.s. planes)
are estimated using the full covariance matrix. The cell e.s.d.'s are taken
into account individually in the estimation of e.s.d.'s in distances, angles
and torsion angles; correlations between e.s.d.'s in cell parameters are only
used when they are defined by crystal symmetry. An approximate (isotropic)
treatment of cell e.s.d.'s is used for estimating e.s.d.'s involving l.s.
planes.
;
loop_
    _geom_bond_atom_site_label_1
    _geom_bond_atom_site_label_2
    _geom_bond_site_symmetry_2
    _geom_bond_distance
    _geom_bond_publ_flag
    C1 O1 . 1.202(5) ?
    C1 O3 . 1.346(5) ?
    C1 C2 . 1.461(6) ?
    C2 C4 . 1.373(6) ?
    C2 C3 . 1.432(7) ?
    C3 O2 . 1.208(5) ?
    C3 O4 . 1.362(6) ?
    C4 N1 . 1.292(6) ?
    C4 H4A . 0.9300 ?
    C5 O4 . 1.447(5) ?
    C5 H5C . 0.9600 ?
    C5 H5B . 0.9600 ?
    C5 H5A . 0.9600 ?
    C6 O3 . 1.435(5) ?
    C6 H6C . 0.9600 ?
    C6 H6B . 0.9600 ?
    C6 H6A . 0.9600 ?
    C7 N1 . 1.465(6) ?
    C7 H7C . 0.9600 ?
    C7 H7B . 0.9600 ?
    C7 H7A . 0.9600 ?
    N1 H1 . 0.8600 ?
    C8 O5 . 1.228(5) ?
    C8 O7 . 1.326(6) ?
    C8 C9 . 1.466(6) ?
    C9 C11 . 1.383(6) ?
    C9 C10 . 1.450(6) ?
    C10 O6 . 1.228(5) ?
    C10 O8 . 1.324(5) ?
    C11 N2 . 1.305(6) ?
    C11 H11A . 0.9300 ?
    C12 O8 . 1.438(5) ?
    C12 H12C . 0.9600 ?
    C12 H12B . 0.9600 ?
    C12 H12A . 0.9600 ?
    C13 O7 . 1.440(5) ?
    C13 H13C . 0.9600 ?
    C13 H13B . 0.9600 ?
    C13 H13A . 0.9600 ?
    C14 N2 . 1.449(6) ?
    C14 H14C . 0.9600 ?
    C14 H14B . 0.9600 ?
    C14 H14A . 0.9600 ?
    N2 H2 . 0.8600 ?
    C15 O9 . 1.204(5) ?
    C15 O11 . 1.341(6) ?
    C15 C16 . 1.460(6) ?
    C16 C18 . 1.372(6) ?
    C16 C17 . 1.450(7) ?
    C17 O10 . 1.220(5) ?
    C17 O12 . 1.350(6) ?
    C18 N3 . 1.313(6) ?
    C18 H18A . 0.9300 ?
    C19 O12 . 1.439(5) ?
    C19 H19C . 0.9600 ?
    C19 H19B . 0.9600 ?
    C19 H19A . 0.9600 ?
    C20 O11 . 1.452(5) ?
    C20 H20C . 0.9600 ?
    C20 H20B . 0.9600 ?
    C20 H20A . 0.9600 ?
    C21 N3 . 1.467(6) ?
    C21 H21C . 0.9600 ?
    C21 H21B . 0.9600 ?
    C21 H21A . 0.9600 ?
    N3 H3 . 0.8600 ?
    C22 O13 . 1.207(5) ?
    C22 O15 . 1.338(5) ?
    C22 C23 . 1.459(6) ?
    C23 C25 . 1.388(7) ?
    C23 C24 . 1.443(7) ?
    C24 O14 . 1.235(5) ?
    C24 O16 . 1.335(6) ?
    C25 N4 . 1.302(6) ?
    C25 H25A . 0.9300 ?
    C26 O16 . 1.444(5) ?
    C26 H26C . 0.9600 ?
    C26 H26B . 0.9600 ?
    C26 H26A . 0.9600 ?
    C27 O15 . 1.465(5) ?
    C27 H27C . 0.9600 ?
    C27 H27B . 0.9600 ?
    C27 H27A . 0.9600 ?
    C28 N4 . 1.460(6) ?
    C28 H28C . 0.9600 ?
    C28 H28B . 0.9600 ?
    C28 H28A . 0.9600 ?
    N4 H4 . 0.8600 ?
loop_
    _geom_angle_atom_site_label_1
    _geom_angle_atom_site_label_2
    _geom_angle_atom_site_label_3
    _geom_angle_site_symmetry_1
    _geom_angle_site_symmetry_3
    _geom_angle
    _geom_angle_publ_flag
    O1 C1 O3 . . 121.1(4) ?
    O1 C1 C2 . . 124.2(5) ?
    O3 C1 C2 . . 114.7(4) ?
    C4 C2 C3 . . 113.4(5) ?
    C4 C2 C1 . . 117.9(5) ?
    C3 C2 C1 . . 128.7(5) ?
    O2 C3 O4 . . 120.0(5) ?
    O2 C3 C2 . . 124.8(5) ?
    O4 C3 C2 . . 115.2(4) ?
    N1 C4 C2 . . 129.8(5) ?
    N1 C4 H4A . . 115.1 ?
    C2 C4 H4A . . 115.1 ?
    O4 C5 H5C . . 109.5 ?
    O4 C5 H5B . . 109.5 ?
    H5C C5 H5B . . 109.5 ?
    O4 C5 H5A . . 109.5 ?
    H5C C5 H5A . . 109.5 ?
    H5B C5 H5A . . 109.5 ?
    O3 C6 H6C . . 109.5 ?
    O3 C6 H6B . . 109.5 ?
    H6C C6 H6B . . 109.5 ?
    O3 C6 H6A . . 109.5 ?
    H6C C6 H6A . . 109.5 ?
    H6B C6 H6A . . 109.5 ?
    N1 C7 H7C . . 109.5 ?
    N1 C7 H7B . . 109.5 ?
    H7C C7 H7B . . 109.5 ?
    N1 C7 H7A . . 109.5 ?
    H7C C7 H7A . . 109.5 ?
    H7B C7 H7A . . 109.5 ?
    C1 O3 C6 . . 115.1(4) ?
    C3 O4 C5 . . 115.6(4) ?
    C4 N1 C7 . . 123.2(4) ?
    C4 N1 H1 . . 118.4 ?
    C7 N1 H1 . . 118.4 ?
    O5 C8 O7 . . 123.5(4) ?
    O5 C8 C9 . . 120.8(5) ?
    O7 C8 C9 . . 115.7(4) ?
    C11 C9 C10 . . 113.6(4) ?
    C11 C9 C8 . . 119.4(5) ?
    C10 C9 C8 . . 127.0(4) ?
    O6 C10 O8 . . 119.7(5) ?
    O6 C10 C9 . . 124.2(5) ?
    O8 C10 C9 . . 116.1(4) ?
    N2 C11 C9 . . 129.5(4) ?
    N2 C11 H11A . . 115.3 ?
    C9 C11 H11A . . 115.3 ?
    O8 C12 H12C . . 109.5 ?
    O8 C12 H12B . . 109.5 ?
    H12C C12 H12B . . 109.5 ?
    O8 C12 H12A . . 109.5 ?
    H12C C12 H12A . . 109.5 ?
    H12B C12 H12A . . 109.5 ?
    O7 C13 H13C . . 109.5 ?
    O7 C13 H13B . . 109.5 ?
    H13C C13 H13B . . 109.5 ?
    O7 C13 H13A . . 109.5 ?
    H13C C13 H13A . . 109.5 ?
    H13B C13 H13A . . 109.5 ?
    N2 C14 H14C . . 109.5 ?
    N2 C14 H14B . . 109.5 ?
    H14C C14 H14B . . 109.5 ?
    N2 C14 H14A . . 109.5 ?
    H14C C14 H14A . . 109.5 ?
    H14B C14 H14A . . 109.5 ?
    C8 O7 C13 . . 114.7(4) ?
    C10 O8 C12 . . 116.1(4) ?
    C11 N2 C14 . . 123.4(4) ?
    C11 N2 H2 . . 118.3 ?
    C14 N2 H2 . . 118.3 ?
    O9 C15 O11 . . 120.7(4) ?
    O9 C15 C16 . . 123.5(5) ?
    O11 C15 C16 . . 115.8(4) ?
    C18 C16 C17 . . 112.7(4) ?
    C18 C16 C15 . . 119.9(4) ?
    C17 C16 C15 . . 127.4(5) ?
    O10 C17 O12 . . 119.6(4) ?
    O10 C17 C16 . . 124.3(5) ?
    O12 C17 C16 . . 116.1(4) ?
    N3 C18 C16 . . 126.8(4) ?
    N3 C18 H18A . . 116.6 ?
    C16 C18 H18A . . 116.6 ?
    O12 C19 H19C . . 109.5 ?
    O12 C19 H19B . . 109.5 ?
    H19C C19 H19B . . 109.5 ?
    O12 C19 H19A . . 109.5 ?
    H19C C19 H19A . . 109.5 ?
    H19B C19 H19A . . 109.5 ?
    O11 C20 H20C . . 109.5 ?
    O11 C20 H20B . . 109.5 ?
    H20C C20 H20B . . 109.5 ?
    O11 C20 H20A . . 109.5 ?
    H20C C20 H20A . . 109.5 ?
    H20B C20 H20A . . 109.5 ?
    N3 C21 H21C . . 109.5 ?
    N3 C21 H21B . . 109.5 ?
    H21C C21 H21B . . 109.5 ?
    N3 C21 H21A . . 109.5 ?
    H21C C21 H21A . . 109.5 ?
    H21B C21 H21A . . 109.5 ?
    C15 O11 C20 . . 115.3(4) ?
    C17 O12 C19 . . 115.9(4) ?
    C18 N3 C21 . . 122.5(4) ?
    C18 N3 H3 . . 118.7 ?
    C21 N3 H3 . . 118.7 ?
    O13 C22 O15 . . 122.7(4) ?
    O13 C22 C23 . . 123.1(5) ?
    O15 C22 C23 . . 114.2(4) ?
    C25 C23 C24 . . 113.1(5) ?
    C25 C23 C22 . . 119.3(5) ?
    C24 C23 C22 . . 127.6(5) ?
    O14 C24 O16 . . 119.8(4) ?
    O14 C24 C23 . . 124.0(5) ?
    O16 C24 C23 . . 116.2(4) ?
    N4 C25 C23 . . 128.4(5) ?
    N4 C25 H25A . . 115.8 ?
    C23 C25 H25A . . 115.8 ?
    O16 C26 H26C . . 109.5 ?
    O16 C26 H26B . . 109.5 ?
    H26C C26 H26B . . 109.5 ?
    O16 C26 H26A . . 109.5 ?
    H26C C26 H26A . . 109.5 ?
    H26B C26 H26A . . 109.5 ?
    O15 C27 H27C . . 109.5 ?
    O15 C27 H27B . . 109.5 ?
    H27C C27 H27B . . 109.5 ?
    O15 C27 H27A . . 109.5 ?
    H27C C27 H27A . . 109.5 ?
    H27B C27 H27A . . 109.5 ?
    N4 C28 H28C . . 109.5 ?
    N4 C28 H28B . . 109.5 ?
    H28C C28 H28B . . 109.5 ?
    N4 C28 H28A . . 109.5 ?
    H28C C28 H28A . . 109.5 ?
    H28B C28 H28A . . 109.5 ?
    C22 O15 C27 . . 114.7(4) ?
    C24 O16 C26 . . 115.3(4) ?
    C25 N4 C28 . . 122.9(4) ?
    C25 N4 H4 . . 118.6 ?
    C28 N4 H4 . . 118.6 ?
loop_
    _geom_torsion_atom_site_label_1
    _geom_torsion_atom_site_label_2
    _geom_torsion_atom_site_label_3
    _geom_torsion_atom_site_label_4
    _geom_torsion_site_symmetry_1
    _geom_torsion_site_symmetry_2
    _geom_torsion_site_symmetry_3
    _geom_torsion_site_symmetry_4
    _geom_torsion
    _geom_torsion_publ_flag
    O1 C1 C2 C4 . . . . 0.8(8) ?
    O3 C1 C2 C4 . . . . -178.1(5) ?
    O1 C1 C2 C3 . . . . -178.7(5) ?
    O3 C1 C2 C3 . . . . 2.4(8) ?
    C4 C2 C3 O2 . . . . 5.5(8) ?
    C1 C2 C3 O2 . . . . -175.0(5) ?
    C4 C2 C3 O4 . . . . -176.0(5) ?
    C1 C2 C3 O4 . . . . 3.5(8) ?
    C3 C2 C4 N1 . . . . -179.8(5) ?
    C1 C2 C4 N1 . . . . 0.6(9) ?
    O1 C1 O3 C6 . . . . -1.6(7) ?
    C2 C1 O3 C6 . . . . 177.3(4) ?
    O2 C3 O4 C5 . . . . 0.4(7) ?
    C2 C3 O4 C5 . . . . -178.1(4) ?
    C2 C4 N1 C7 . . . . 178.8(5) ?
    O5 C8 C9 C11 . . . . -8.2(7) ?
    O7 C8 C9 C11 . . . . 173.8(5) ?
    O5 C8 C9 C10 . . . . 173.2(5) ?
    O7 C8 C9 C10 . . . . -4.7(7) ?
    C11 C9 C10 O6 . . . . -0.6(8) ?
    C8 C9 C10 O6 . . . . 178.0(5) ?
    C11 C9 C10 O8 . . . . 178.8(4) ?
    C8 C9 C10 O8 . . . . -2.6(8) ?
    C10 C9 C11 N2 . . . . -179.9(5) ?
    C8 C9 C11 N2 . . . . 1.3(8) ?
    O5 C8 O7 C13 . . . . 2.5(7) ?
    C9 C8 O7 C13 . . . . -179.6(4) ?
    O6 C10 O8 C12 . . . . -0.3(7) ?
    C9 C10 O8 C12 . . . . -179.8(4) ?
    C9 C11 N2 C14 . . . . -175.4(5) ?
    O9 C15 C16 C18 . . . . -5.1(8) ?
    O11 C15 C16 C18 . . . . 176.0(5) ?
    O9 C15 C16 C17 . . . . 175.9(6) ?
    O11 C15 C16 C17 . . . . -3.0(7) ?
    C18 C16 C17 O10 . . . . 2.3(8) ?
    C15 C16 C17 O10 . . . . -178.6(5) ?
    C18 C16 C17 O12 . . . . -177.3(4) ?
    C15 C16 C17 O12 . . . . 1.8(8) ?
    C17 C16 C18 N3 . . . . 177.3(5) ?
    C15 C16 C18 N3 . . . . -1.9(8) ?
    O9 C15 O11 C20 . . . . 1.4(7) ?
    C16 C15 O11 C20 . . . . -179.7(4) ?
    O10 C17 O12 C19 . . . . 2.6(7) ?
    C16 C17 O12 C19 . . . . -177.8(4) ?
    C16 C18 N3 C21 . . . . -176.1(5) ?
    O13 C22 C23 C25 . . . . 1.8(8) ?
    O15 C22 C23 C25 . . . . -175.5(5) ?
    O13 C22 C23 C24 . . . . -178.0(5) ?
    O15 C22 C23 C24 . . . . 4.8(8) ?
    C25 C23 C24 O14 . . . . 5.0(8) ?
    C22 C23 C24 O14 . . . . -175.2(5) ?
    C25 C23 C24 O16 . . . . -174.8(4) ?
    C22 C23 C24 O16 . . . . 4.9(8) ?
    C24 C23 C25 N4 . . . . 179.9(5) ?
    C22 C23 C25 N4 . . . . 0.1(9) ?
    O13 C22 O15 C27 . . . . 1.1(7) ?
    C23 C22 O15 C27 . . . . 178.3(4) ?
    O14 C24 O16 C26 . . . . -0.1(7) ?
    C23 C24 O16 C26 . . . . 179.8(4) ?
    C23 C25 N4 C28 . . . . -179.7(5) ?
loop_
    _geom_hbond_atom_site_label_D
    _geom_hbond_atom_site_label_H
    _geom_hbond_atom_site_label_A
    _geom_hbond_site_symmetry_A
    _geom_hbond_distance_DH
    _geom_hbond_distance_HA
    _geom_hbond_distance_DA
    _geom_hbond_angle_DHA
    N1 H1 O1 1_555 0.86 2.08 2.689(4) 127
    N1 H1 O10 1_555 0.86 2.42 2.990(4) 125
    N2 H2 O5 1_555 0.86 2.08 2.687(4) 127
    N2 H2 O14 1_455 0.86 2.30 2.893(5) 127
    N3 H3 O9 1_555 0.86 2.06 2.684(4) 129
    N3 H3 O2 1_455 0.86 2.32 2.912(5) 126
    N4 H4 O13 1_555 0.86 2.08 2.698(5) 128
    N4 H4 O6 1_555 0.86 2.40 2.957(5) 123
    C4 H4A O2 1_555 0.93 2.27 2.683(7) 106
    C6 H6A O14 1_555 0.96 2.50 3.449(7) 169
    C11 H11A O6 1_555 0.93 2.29 2.706(6) 107
    C11 H11A O13 1_555 0.93 2.60 3.487(6) 159
    C14 H14A O13 1_555 0.96 2.59 3.507(6) 161
    C18 H18A O1 1_555 0.93 2.58 3.470(6) 160
    C18 H18A O10 1_555 0.93 2.27 2.679(6) 106
    C25 H25A O14 1_555 0.93 2.28 2.691(6) 106
    C27 H27A O2 1_455 0.96 2.59 3.340(7) 135
    C28 H28C O6 1_555 0.96 2.60 3.024(6) 107
