# Supplementary material for: Dimethyl 2-(methyl­amino­methyl­ene)malonate
Source: Acta Crystallogr Sect E Struct Rep Online. 2008 May 21;64(Pt 6):o1133–4. doi: 10.1107/S1600536808014773 (PMC2961545; doi:10.1107/S1600536808014773)
Supplement: Supplementary file 2 [file e-64-o1133-Isup2.hkl]

# 
# h,k,l, Fc-squared, Fo-squared, sigma(Fo-squared) and status flag 
# 
data_I
_shelx_title ' EXP_305 IN P-1' 
_shelx_refln_list_code          4 
_shelx_F_calc_maximum      429.18 
_exptl_crystal_F_000       736.00 
_reflns_d_resolution_high  0.8301 
 
loop_ 
 _symmetry_equiv_pos_as_xyz 
 'x, y, z' 
 '-x, -y, -z' 
 
_cell_length_a    11.1650 
_cell_length_b    12.0730 
_cell_length_c    13.2110 
_cell_angle_alpha 113.700 
_cell_angle_beta   93.710 
_cell_angle_gamma  94.020 
 
_shelx_F_squared_multiplier     1.000 
 
loop_ 
 _refln_index_h 
 _refln_index_k 
 _refln_index_l 
 _refln_F_squared_calc 
 _refln_F_squared_meas 
 _refln_F_squared_sigma 
 _refln_observed_status 
  -1   2 -15      116.04       75.07     72.48 o 
   0   2 -15        1.09      -31.06     72.48 o 
   1   2 -15      128.84      111.31     72.48 o 
   2   2 -15       53.58       15.53     75.07 o 
   3   2 -15        2.31      -20.71     75.07 o 
  -2   3 -15        7.55      -15.53     72.48 o 
  -1   3 -15        0.47       12.94     69.90 o 
   0   3 -15       27.24       25.89     69.90 o 
   1   3 -15        0.37      -18.12     72.48 o 
   2   3 -15       11.26       10.35     75.07 o 
   3   3 -15       74.54       62.13     77.66 o 
   4   3 -15      359.33      460.79     85.43 o 
  -2   4 -15        9.77      -20.71     49.19 o 
  -1   4 -15       62.94       23.30     46.60 o 
   0   4 -15        0.76      -31.06     59.54 o 
   1   4 -15       67.25       59.54     69.90 o 
   2   4 -15       45.96      -12.94     72.48 o 
   3   4 -15       20.54       23.30     72.48 o 
   4   4 -15       51.66       44.01     77.66 o 
   5   4 -15       90.05      121.67     82.84 o 
  -3   5 -15        3.54      -23.30     72.48 o 
  -2   5 -15       16.83      -12.94     46.60 o 
  -1   5 -15       63.32       28.48     44.01 o 
   0   5 -15      236.53      300.29     44.01 o 
   1   5 -15       66.80       62.13     67.31 o 
   2   5 -15       54.13       31.06     69.90 o 
   3   5 -15       10.16        0.00     69.90 o 
   4   5 -15       23.07      -25.89     75.07 o 
   5   5 -15        9.16       -7.77     80.25 o 
  -2   6 -15        1.59      -25.89     67.31 o 
  -1   6 -15      113.61       93.19     64.72 o 
   0   6 -15       10.77      -10.35     64.72 o 
   1   6 -15      110.47      108.73     64.72 o 
   2   6 -15       23.30       -2.59     67.31 o 
   3   6 -15       18.77      -20.71     69.90 o 
   5   6 -15        0.23      -28.48     80.25 o 
  -3   7 -15       22.05       -7.77     77.66 o 
  -2   7 -15       19.43      -12.94     69.90 o 
  -1   7 -15       72.90       56.95     69.90 o 
  -2   8 -15       38.89        5.18     75.07 o 
  -1   8 -15       12.45      -18.12     75.07 o 
  -2   9 -15       10.59      -18.12     80.25 o 
   0  -1 -14        4.27      -28.48     77.66 o 
   1  -1 -14        5.17      -15.53     54.36 o 
   2  -1 -14       21.34       25.89     54.36 o 
  -2   0 -14        0.87      -28.48     51.77 o 
  -1   0 -14        7.84       20.71     72.48 o 
   0   0 -14        0.84      -31.06     69.90 o 
   1   0 -14        6.56      -20.71     49.19 o 
   2   0 -14        2.47      -23.30     72.48 o 
   3   0 -14        0.40       -2.59     72.48 o 
   4   0 -14      485.29      515.15     77.66 o 
   5   0 -14       25.05       -5.18     85.43 o 
  -3   1 -14        8.95      -28.48     49.19 o 
  -2   1 -14       27.02        2.59     44.01 o 
   1   1 -14        4.19      -25.89     67.31 o 
   2   1 -14       20.87        0.00     69.90 o 
   3   1 -14        3.30      -15.53     72.48 o 
   4   1 -14       14.51       38.83     75.07 o 
   5   1 -14        7.45       36.24     77.66 o 
   6   1 -14      140.50      152.73     80.25 o 
  -4   2 -14       12.29      -12.94     77.66 o 
  -2   2 -14        4.70      -28.48     41.42 o 
  -1   2 -14       13.64      -12.94     54.36 o 
   0   2 -14        4.57      -31.06     38.83 o 
   1   2 -14       10.81      -18.12     62.13 o 
   2   2 -14       16.00        7.77     62.13 o 
   3   2 -14        4.46      -15.53     64.72 o 
   4   2 -14       28.34       28.48     67.31 o 
   5   2 -14      623.20      968.18     72.48 o 
   6   2 -14      135.13      152.73     82.84 o 
  -4   3 -14       18.07       -2.59     72.48 o 
  -3   3 -14       37.78        2.59     44.01 o 
  -2   3 -14        9.40       -5.18     41.42 o 
  -1   3 -14      121.24      126.85     38.83 o 
   0   3 -14        0.16        2.59     56.95 o 
   1   3 -14      109.72       80.25     36.24 o 
   2   3 -14        5.24      -10.35     62.13 o 
   3   3 -14      174.49      103.55     64.72 o 
   4   3 -14        9.90      -18.12     69.90 o 
   5   3 -14       39.59       49.19     72.48 o 
   6   3 -14       25.56       10.35     80.25 o 
  -5   4 -14      235.38      300.29     77.66 o 
  -3   4 -14        0.04      -12.94     41.42 o 
  -2   4 -14       13.00       -2.59     38.83 o 
  -1   4 -14      143.34      134.61     38.83 o 
   0   4 -14        5.01       -2.59     36.24 o 
   1   4 -14      144.05      121.67     56.95 o 
   2   4 -14       10.46       -7.77     59.54 o 
   3   4 -14       13.46       18.12     62.13 o 
   4   4 -14      315.45      315.82     67.31 o 
   5   4 -14       27.41      -31.06     69.90 o 
   6   4 -14       42.44      -36.24     77.66 o 
   7   4 -14       26.90       33.65     82.84 o 
  -5   5 -14       31.48       33.65     72.48 o 
  -4   5 -14        1.57      -31.06     67.31 o 
  -3   5 -14      118.25       85.43     62.13 o 
  -2   5 -14       19.17       -2.59     38.83 o 
  -1   5 -14      295.48      271.81     36.24 o 
   0   5 -14        0.94      -18.12     36.24 o 
   1   5 -14      306.66      333.94     54.36 o 
   2   5 -14        9.47       18.12     59.54 o 
   3   5 -14      117.70      119.08     59.54 o 
   4   5 -14       20.56      -28.48     64.72 o 
   5   5 -14       14.26        0.00     69.90 o 
   6   5 -14      141.33      186.39     75.07 o 
   7   5 -14       68.06       15.53     82.84 o 
  -4   6 -14       19.42       15.53     69.90 o 
  -3   6 -14       27.89       -5.18     64.72 o 
  -2   6 -14       31.06      -18.12     59.54 o 
   1   6 -14        4.14      -23.30     54.36 o 
   2   6 -14        0.76       -7.77     59.54 o 
   3   6 -14       20.85       -5.18     62.13 o 
   4   6 -14        4.06      -31.06     64.72 o 
   5   6 -14       20.00      -25.89     69.90 o 
  -5   7 -14        0.11      -28.48     77.66 o 
  -4   7 -14       41.07       10.35     72.48 o 
  -2   7 -14       23.26      -23.30     62.13 o 
  -1   7 -14       22.20      -20.71     56.95 o 
   0   7 -14        3.03      -25.89     59.54 o 
   5   7 -14        0.28      -12.94     56.95 o 
  -4   8 -14       11.84      -15.53     72.48 o 
  -2   8 -14       28.92       -2.59     64.72 o 
  -1   8 -14       70.48       20.71     64.72 o 
   3   8 -14        3.42      -20.71     49.19 o 
   5   8 -14       41.98       31.06     62.13 o 
  -4   9 -14       21.73        5.18     80.25 o 
  -3   9 -14       26.68      -15.53     72.48 o 
  -1   9 -14        2.26        2.59     69.90 o 
   2   9 -14       22.77        2.59     54.36 o 
   3   9 -14       14.62      -15.53     54.36 o 
  -3  10 -14       25.57        5.18     75.07 o 
  -2  10 -14        1.06      -23.30     75.07 o 
   3  10 -14        0.28      -23.30     59.54 o 
   1  11 -14       43.09        5.18     67.31 o 
   2  11 -14        6.78        7.77     67.31 o 
  -2  -2 -13        0.01      -15.53     72.48 o 
   0  -2 -13        6.15        5.18     72.48 o 
   1  -2 -13        0.37      -18.12     67.31 o 
   2  -2 -13        3.66        2.59     49.19 o 
   3  -2 -13        5.16      -12.94     72.48 o 
   4  -2 -13       45.91       38.83     51.77 o 
   5  -2 -13        1.68      -15.53     54.36 o 
  -3  -1 -13        1.22      -20.71     46.60 o 
  -2  -1 -13        0.35      -23.30     64.72 o 
  -1  -1 -13        4.93      -15.53     44.01 o 
   0  -1 -13      175.39      222.63     44.01 o 
   1  -1 -13        4.19      -18.12     59.54 o 
   2  -1 -13       26.05       18.12     46.60 o 
   3  -1 -13        0.91      -10.35     46.60 o 
   4  -1 -13      177.31      230.40     46.60 o 
   5  -1 -13       46.26       51.77     75.07 o 
   6  -1 -13      107.95      100.96     82.84 o 
  -4   0 -13       45.58       90.60     38.83 o 
  -3   0 -13       28.69       33.65     36.24 o 
  -2   0 -13       27.72       15.53     33.65 o 
  -1   0 -13       12.19      -12.94     31.06 o 
   0   0 -13        7.84      -12.94     41.42 o 
   1   0 -13       11.13       -7.77     41.42 o 
   2   0 -13       26.94        5.18     41.42 o 
   3   0 -13        1.13       15.53     41.42 o 
   4   0 -13      371.10      359.83     64.72 o 
   5   0 -13        0.48       -5.18     69.90 o 
   6   0 -13       18.82       51.77     77.66 o 
   7   0 -13       24.53      -28.48     82.84 o 
  -4   1 -13      695.09      753.31     44.01 o 
  -3   1 -13       24.95        0.00     41.42 o 
  -2   1 -13        5.42       -5.18     36.24 o 
  -1   1 -13        0.98      -10.35     33.65 o 
   0   1 -13        5.23      -12.94     33.65 o 
   1   1 -13        1.05      -20.71     31.06 o 
   2   1 -13        0.36       -7.77     56.95 o 
   3   1 -13       46.22        7.77     59.54 o 
   4   1 -13       81.07       90.60     62.13 o 
   5   1 -13      148.07      230.40     67.31 o 
   6   1 -13      175.93      269.23     69.90 o 
  -6   2 -13      132.20      100.96     82.84 o 
  -5   2 -13       38.63       49.19     72.48 o 
  -4   2 -13       18.40      -38.83     64.72 o 
  -3   2 -13       10.27      -10.35     36.24 o 
  -2   2 -13        0.73      -25.89     51.77 o 
  -1   2 -13      338.81      318.41     33.65 o 
   0   2 -13        0.00        7.77     31.06 o 
   1   2 -13      354.40      326.18     31.06 o 
   2   2 -13        0.39       10.35     54.36 o 
   3   2 -13      105.20       72.48     54.36 o 
   4   2 -13       52.92       69.90     56.95 o 
   5   2 -13        9.20      -23.30     62.13 o 
   6   2 -13       35.86       56.95     69.90 o 
   7   2 -13        3.93       18.12     77.66 o 
   8   2 -13       20.19        7.77     88.02 o 
  -6   3 -13      143.84      199.33     77.66 o 
  -5   3 -13      479.16      665.30     67.31 o 
  -4   3 -13        4.90       -5.18     38.83 o 
  -3   3 -13        0.53      -15.53     36.24 o 
  -2   3 -13       11.52        0.00     33.65 o 
  -1   3 -13      381.73      416.78     31.06 o 
   0   3 -13        9.86       25.89     31.06 o 
   1   3 -13      367.82      305.47     31.06 o 
   2   3 -13        0.27        5.18     51.77 o 
   3   3 -13        4.34      -33.65     54.36 o 
   4   3 -13        4.82       -2.59     59.54 o 
   5   3 -13       45.51      134.61     64.72 o 
   6   3 -13      150.13      178.62     67.31 o 
   7   3 -13       15.13      -15.53     72.48 o 
   8   3 -13       79.63       98.37     82.84 o 
  -6   4 -13       32.27      -15.53     75.07 o 
  -5   4 -13       36.57       20.71     67.31 o 
  -4   4 -13       89.01       38.83     36.24 o 
  -3   4 -13      124.01      129.44     33.65 o 
  -2   4 -13       87.43       95.78     33.65 o 
  -1   4 -13       91.78       51.77     33.65 o 
   0   4 -13        2.53      -15.53     31.06 o 
   1   4 -13      104.80       75.07     31.06 o 
   2   4 -13      139.72      186.39     51.77 o 
   3   4 -13       39.26       10.35     54.36 o 
   4   4 -13        8.32        2.59     28.48 o 
   6   4 -13        5.82       31.06     64.72 o 
   7   4 -13       55.90       18.12     72.48 o 
   8   4 -13       21.45       -2.59     80.25 o 
  -7   5 -13       26.62       51.77     88.02 o 
  -6   5 -13       45.24        5.18     77.66 o 
  -5   5 -13        1.05      -12.94     64.72 o 
  -4   5 -13      689.12      665.30     56.95 o 
  -3   5 -13      313.73      331.35     51.77 o 
  -2   5 -13        8.25      -12.94     33.65 o 
  -1   5 -13       10.59      -12.94     31.06 o 
   0   5 -13       86.73      121.67     31.06 o 
   1   5 -13        8.42      -25.89     46.60 o 
   2   5 -13       24.10        5.18     49.19 o 
   3   5 -13      308.85      357.24     51.77 o 
   4   5 -13      494.81      517.74     25.89 o 
   5   5 -13      192.69      207.10     33.65 o 
   6   5 -13       24.34       -5.18     64.72 o 
   7   5 -13        5.26      -10.35     69.90 o 
   8   5 -13        0.07      -12.94     80.25 o 
  -7   6 -13       77.70       23.30     82.84 o 
  -6   6 -13      159.66      220.04     72.48 o 
  -5   6 -13        0.97       -5.18     67.31 o 
  -4   6 -13      190.58      188.98     56.95 o 
  -3   6 -13        1.26        7.77     54.36 o 
  -2   6 -13        0.06       -5.18     51.77 o 
  -1   6 -13      324.00      269.23     46.60 o 
   0   6 -13        0.12      -10.35     46.60 o 
   1   6 -13      331.18      349.48     46.60 o 
   2   6 -13       10.18      -10.35     49.19 o 
   3   6 -13       16.00        0.00     51.77 o 
   4   6 -13      221.41      230.40     28.48 o 
   5   6 -13       79.23       49.19     36.24 o 
   6   6 -13       52.06       23.30     49.19 o 
  -6   7 -13       59.90       64.72     75.07 o 
  -5   7 -13       41.74      -20.71     64.72 o 
  -4   7 -13       63.68       38.83     62.13 o 
  -3   7 -13        3.33        0.00     56.95 o 
  -2   7 -13       51.74        2.59     54.36 o 
  -1   7 -13      224.01      235.57     49.19 o 
   0   7 -13      398.83      411.61     51.77 o 
   3   7 -13        4.49      -15.53     38.83 o 
   4   7 -13       61.22       41.42     38.83 o 
   5   7 -13        9.35      -25.89     49.19 o 
   6   7 -13       16.06      -25.89     56.95 o 
  -6   8 -13       94.00       56.95     75.07 o 
  -5   8 -13        2.45       -5.18     72.48 o 
  -4   8 -13       14.36       -5.18     64.72 o 
  -3   8 -13       16.36       46.60     62.13 o 
  -1   8 -13      283.96      256.28     54.36 o 
   3   8 -13       83.94       49.19     44.01 o 
   4   8 -13        0.06        2.59     44.01 o 
   5   8 -13       23.54       25.89     54.36 o 
   6   8 -13       81.33       90.60     59.54 o 
  -6   9 -13       11.62      -25.89     85.43 o 
  -5   9 -13       69.34       41.42     77.66 o 
  -4   9 -13      136.48       72.48     72.48 o 
  -3   9 -13       12.46      -15.53     64.72 o 
  -2   9 -13      102.29      150.15     62.13 o 
  -1   9 -13      212.22      196.74     59.54 o 
   2   9 -13      177.84      253.69     49.19 o 
   3   9 -13       11.49      -15.53     49.19 o 
   4   9 -13      169.13      163.09     51.77 o 
   5   9 -13       36.49       18.12     62.13 o 
   6   9 -13       14.63        2.59     67.31 o 
  -5  10 -13        0.29      -15.53     80.25 o 
  -4  10 -13       27.56        7.77     69.90 o 
  -3  10 -13        2.21      -38.83     72.48 o 
  -2  10 -13       48.08       10.35     69.90 o 
   1  10 -13        5.11        5.18     54.36 o 
   2  10 -13       30.54       10.35     54.36 o 
   3  10 -13        6.75       -5.18     54.36 o 
   4  10 -13       99.15       -5.18     59.54 o 
   5  10 -13       27.66       28.48     69.90 o 
  -3  11 -13       53.96       33.65     75.07 o 
   0  11 -13       21.07      -36.24     64.72 o 
   1  11 -13      174.89      212.27     62.13 o 
   2  11 -13       39.37       -2.59     59.54 o 
   3  11 -13       30.32      -12.94     64.72 o 
  -1  12 -13       72.98       62.13     72.48 o 
   0  12 -13        3.67        5.18     69.90 o 
   1  12 -13       75.44       15.53     69.90 o 
   2  12 -13       31.83       54.36     72.48 o 
   0  -4 -12      100.54      132.02     67.31 o 
   1  -4 -12        3.36      -12.94     72.48 o 
   3  -4 -12        3.62       25.89     75.07 o 
  -3  -3 -12       20.17       25.89     72.48 o 
  -2  -3 -12        9.35      -28.48     69.90 o 
  -1  -3 -12       31.52      -10.35     67.31 o 
   0  -3 -12        0.10      -36.24     67.31 o 
   1  -3 -12       32.29       36.24     62.13 o 
   2  -3 -12       42.79       36.24     62.13 o 
   3  -3 -12       17.95      -12.94     46.60 o 
   4  -3 -12       41.19       36.24     49.19 o 
   5  -3 -12       40.50       44.01     51.77 o 
   6  -3 -12        4.08       36.24     82.84 o 
  -3  -2 -12        8.41      -15.53     67.31 o 
  -2  -2 -12        2.19      -33.65     41.42 o 
  -1  -2 -12       11.31       -5.18     59.54 o 
   0  -2 -12      169.60      321.00     56.95 o 
   1  -2 -12       11.42       -2.59     56.95 o 
   2  -2 -12        0.34      -18.12     41.42 o 
   3  -2 -12        2.50      -12.94     59.54 o 
   4  -2 -12        6.49        7.77     44.01 o 
   5  -2 -12       75.13       93.19     46.60 o 
   6  -2 -12       98.21      150.15     49.19 o 
   7  -2 -12       51.91       18.12     82.84 o 
  -5  -1 -12        4.72      -31.06     49.19 o 
  -4  -1 -12        4.23      -15.53     44.01 o 
  -3  -1 -12        4.66      -15.53     41.42 o 
  -2  -1 -12       15.19       -2.59     38.83 o 
  -1  -1 -12       84.34       67.31     33.65 o 
   0  -1 -12        6.01        7.77     25.89 o 
   1  -1 -12       81.41       80.25     36.24 o 
   2  -1 -12       30.01       10.35     36.24 o 
   3  -1 -12        0.00      -18.12     38.83 o 
   4  -1 -12      104.26      111.31     41.42 o 
   5  -1 -12      167.20      253.69     44.01 o 
   6  -1 -12       28.66       -5.18     69.90 o 
   7  -1 -12        7.15        0.00     77.66 o 
   8  -1 -12        7.00       12.94     85.43 o 
  -6   0 -12      111.63       67.31     49.19 o 
  -5   0 -12      133.39      139.79     33.65 o 
  -4   0 -12       93.75      106.14     33.65 o 
  -3   0 -12        0.00      -10.35     31.06 o 
  -2   0 -12        3.27       -7.77     28.48 o 
  -1   0 -12      259.11      289.94     25.89 o 
   0   0 -12      520.90      774.02     23.30 o 
   1   0 -12      248.74      191.56     23.30 o 
   2   0 -12        7.58        5.18     33.65 o 
   3   0 -12        0.24        5.18     36.24 o 
   4   0 -12        3.37       20.71     56.95 o 
   5   0 -12      144.09      129.44     59.54 o 
   6   0 -12        1.65        2.59     64.72 o 
   7   0 -12       62.82       36.24     72.48 o 
   8   0 -12       94.41       98.37     77.66 o 
  -7   1 -12       24.72      -10.35     85.43 o 
  -6   1 -12       21.30        5.18     75.07 o 
  -5   1 -12       26.89       18.12     38.83 o 
  -4   1 -12      311.99      331.35     28.48 o 
  -3   1 -12       52.23       15.53     28.48 o 
  -2   1 -12        5.91        5.18     25.89 o 
  -1   1 -12       95.66       77.66     25.89 o 
   0   1 -12        1.69      -10.35     23.30 o 
   1   1 -12      102.96       72.48     25.89 o 
   2   1 -12       20.92        0.00     46.60 o 
   3   1 -12       28.55       28.48     49.19 o 
   4   1 -12       31.56       38.83     51.77 o 
   5   1 -12      122.20      106.14     56.95 o 
   6   1 -12       75.13       12.94     59.54 o 
   7   1 -12      149.33       95.78     64.72 o 
   8   1 -12       56.66       80.25     75.07 o 
   9   1 -12        4.57       -5.18     88.02 o 
  -7   2 -12       14.73      -28.48     80.25 o 
  -6   2 -12      195.48      243.34     69.90 o 
  -5   2 -12      125.22      116.49     33.65 o 
  -4   2 -12      162.03      134.61     33.65 o 
  -3   2 -12       19.13       10.35     28.48 o 
  -2   2 -12        0.35      -23.30     25.89 o 
  -1   2 -12      161.63      160.50     28.48 o 
   0   2 -12       16.82       31.06     25.89 o 
   1   2 -12      154.02       85.43     25.89 o 
   2   2 -12        3.29        2.59     46.60 o 
   3   2 -12       90.34       59.54     15.53 o 
   4   2 -12     1183.75     1286.59     54.36 o 
   5   2 -12       46.74       18.12     51.77 o 
   6   2 -12      103.65      106.14     59.54 o 
   7   2 -12        1.81        2.59     67.31 o 
   8   2 -12       44.89       28.48     75.07 o 
   9   2 -12       11.05      -20.71     82.84 o 
  -7   3 -12        4.95        0.00     75.07 o 
  -6   3 -12       42.94       15.53     67.31 o 
  -5   3 -12       32.20        5.18     33.65 o 
  -4   3 -12      245.76      238.16     31.06 o 
  -3   3 -12       60.39       41.42     31.06 o 
  -2   3 -12       22.60        2.59     28.48 o 
  -1   3 -12        3.34       10.35     25.89 o 
   0   3 -12        9.27      -15.53     25.89 o 
   1   3 -12        2.69      -15.53     25.89 o 
   2   3 -12       40.10       51.77     44.01 o 
   3   3 -12        1.21       38.83     46.60 o 
   4   3 -12      290.14      222.63     20.71 o 
   5   3 -12       20.75       25.89     18.12 o 
   6   3 -12      368.07      437.49     56.95 o 
   7   3 -12      312.42      362.42     64.72 o 
   8   3 -12       21.15       15.53     69.90 o 
   9   3 -12       23.00       33.65     80.25 o 
  -8   4 -12       49.46       54.36     82.84 o 
  -7   4 -12       12.57      -10.35     75.07 o 
  -6   4 -12      137.25      191.56     64.72 o 
  -5   4 -12      677.47      722.25     59.54 o 
  -4   4 -12      216.91      194.15     28.48 o 
  -3   4 -12        4.09       -2.59     28.48 o 
  -2   4 -12       39.08       41.42     28.48 o 
  -1   4 -12       26.69       12.94     28.48 o 
   0   4 -12      156.33      160.50     25.89 o 
   1   4 -12       21.42       -7.77     28.48 o 
   2   4 -12       79.80      119.08     44.01 o 
   3   4 -12       25.41      -12.94     46.60 o 
   4   4 -12      156.94      126.85     23.30 o 
   5   4 -12     2232.86     2469.63     41.42 o 
   6   4 -12      561.25      559.16     28.48 o 
   7   4 -12       47.90       18.12     62.13 o 
   8   4 -12       29.45        7.77     69.90 o 
   9   4 -12      125.14       64.72     77.66 o 
  -7   5 -12       54.16        2.59     75.07 o 
  -6   5 -12        5.25      -20.71     67.31 o 
  -5   5 -12        1.30        0.00     56.95 o 
  -4   5 -12       34.99       49.19     51.77 o 
  -3   5 -12      237.42      271.81     46.60 o 
  -2   5 -12        3.49       15.53     28.48 o 
  -1   5 -12      485.82      572.11     28.48 o 
   0   5 -12        0.48       -5.18     28.48 o 
   1   5 -12      475.04      538.45     41.42 o 
   2   5 -12       17.67        0.00     44.01 o 
   3   5 -12      894.00      825.80     44.01 o 
   4   5 -12       10.47       18.12     23.30 o 
   5   5 -12      341.66      333.94     15.53 o 
   6   5 -12       75.64       62.13     31.06 o 
   7   5 -12        9.99      -12.94     62.13 o 
   8   5 -12      128.22      144.97     69.90 o 
  -8   6 -12        0.20      -12.94     85.43 o 
  -6   6 -12       22.98      -25.89     67.31 o 
  -5   6 -12      193.58      253.69     54.36 o 
  -4   6 -12       23.62       44.01     51.77 o 
  -3   6 -12       11.92       15.53     49.19 o 
  -2   6 -12        5.13        5.18     44.01 o 
  -1   6 -12      317.62      318.41     41.42 o 
   0   6 -12        0.02      -20.71     41.42 o 
   4   6 -12      939.12      911.23     31.06 o 
   5   6 -12       27.20       -2.59     20.71 o 
   6   6 -12        0.12       20.71     46.60 o 
   7   6 -12      212.10      201.92     46.60 o 
  -7   7 -12       21.18       20.71     69.90 o 
  -6   7 -12       44.31       38.83     64.72 o 
  -5   7 -12       15.97       49.19     56.95 o 
  -4   7 -12       23.51       64.72     54.36 o 
  -3   7 -12      111.61      121.67     51.77 o 
  -2   7 -12        0.08      -28.48     46.60 o 
  -1   7 -12      553.51      429.73     44.01 o 
   0   7 -12        1.34      -12.94     44.01 o 
   3   7 -12      164.68      124.26     36.24 o 
   4   7 -12       87.91      113.90     36.24 o 
   5   7 -12       19.26        0.00     25.89 o 
   6   7 -12      212.25      186.39     51.77 o 
   7   7 -12      187.57       85.43     51.77 o 
   8   7 -12       25.90       -2.59     62.13 o 
  -7   8 -12        4.13       -7.77     77.66 o 
  -6   8 -12       13.04        0.00     64.72 o 
  -5   8 -12        3.31      -12.94     62.13 o 
  -4   8 -12        0.99       -5.18     56.95 o 
  -3   8 -12       17.95      -18.12     51.77 o 
  -2   8 -12        2.70       -7.77     51.77 o 
  -1   8 -12       39.02       -2.59     49.19 o 
   3   8 -12        0.09      -10.35     38.83 o 
   4   8 -12       14.15        2.59     41.42 o 
   5   8 -12       13.94      -10.35     51.77 o 
   6   8 -12      188.60      232.98     56.95 o 
   7   8 -12       27.97       -5.18     64.72 o 
  -7   9 -12        0.15      -25.89     82.84 o 
  -6   9 -12       74.14       67.31     69.90 o 
  -5   9 -12       10.75      -23.30     67.31 o 
  -4   9 -12        9.90        0.00     59.54 o 
  -3   9 -12        6.86       25.89     56.95 o 
  -2   9 -12        1.19      -12.94     51.77 o 
  -1   9 -12       20.69        5.18     54.36 o 
   2   9 -12        3.90      -15.53     44.01 o 
   3   9 -12        5.72       -7.77     44.01 o 
   5   9 -12        7.40      -28.48     33.65 o 
   6   9 -12       61.29       49.19     64.72 o 
  -6  10 -12       12.53      -23.30     80.25 o 
  -5  10 -12       16.60       44.01     75.07 o 
  -4  10 -12       29.06       15.53     67.31 o 
  -2  10 -12       32.62      -28.48     64.72 o 
   1  10 -12        1.63      -12.94     51.77 o 
   2  10 -12        1.53      -15.53     49.19 o 
   3  10 -12        0.77      -28.48     51.77 o 
   4  10 -12       33.81       -7.77     51.77 o 
   5  10 -12        0.71      -36.24     64.72 o 
   6  10 -12       20.81       38.83     69.90 o 
  -5  11 -12       23.77       12.94     80.25 o 
  -3  11 -12        1.00      -12.94     67.31 o 
   0  11 -12        0.05      -25.89     56.95 o 
   1  11 -12        2.23       33.65     54.36 o 
   2  11 -12       22.13       -5.18     56.95 o 
   3  11 -12        1.30      -33.65     59.54 o 
   4  11 -12        3.59      -33.65     54.36 o 
   5  11 -12        0.21       -7.77     49.19 o 
  -1  12 -12        3.75      -20.71     64.72 o 
   0  12 -12      214.10      173.44     64.72 o 
   3  12 -12        8.99      -23.30     69.90 o 
   0  13 -12        2.40      -25.89     72.48 o 
   1  13 -12       10.06      -20.71     75.07 o 
  -1  -5 -11       17.41      -15.53     67.31 o 
   0  -5 -11      181.71      222.63     64.72 o 
   2  -5 -11        6.20      -23.30     64.72 o 
   4  -5 -11       53.08      -12.94     69.90 o 
  -3  -4 -11       40.80        5.18     46.60 o 
  -2  -4 -11       13.51        7.77     62.13 o 
  -1  -4 -11       14.15       33.65     59.54 o 
   0  -4 -11        3.66       38.83     56.95 o 
   1  -4 -11       12.45        2.59     54.36 o 
   2  -4 -11       10.40       -7.77     56.95 o 
   3  -4 -11        4.80        2.59     62.13 o 
   4  -4 -11        3.57       -2.59     64.72 o 
   5  -4 -11        0.00      -36.24     72.48 o 
   6  -4 -11       32.72       -2.59     51.77 o 
  -5  -3 -11        0.33      -12.94     51.77 o 
  -4  -3 -11       63.93       75.07     46.60 o 
  -3  -3 -11        0.00       -5.18     41.42 o 
  -2  -3 -11        3.04      -31.06     54.36 o 
  -1  -3 -11       68.71       90.60     33.65 o 
   0  -3 -11        0.17       15.53     51.77 o 
   1  -3 -11       65.48       41.42     54.36 o 
   2  -3 -11        6.43        2.59     54.36 o 
   3  -3 -11        0.00       -2.59     54.36 o 
   4  -3 -11      105.59       90.60     41.42 o 
   5  -3 -11        7.08       12.94     44.01 o 
   6  -3 -11      113.67      132.02     46.60 o 
   7  -3 -11       33.92       -2.59     49.19 o 
  -6  -2 -11        3.65      -25.89     51.77 o 
  -5  -2 -11       11.65        5.18     69.90 o 
  -4  -2 -11        1.39       10.35     44.01 o 
  -3  -2 -11        1.18       25.89     54.36 o 
  -2  -2 -11       55.01       25.89     36.24 o 
  -1  -2 -11       26.74       36.24     31.06 o 
   0  -2 -11        0.00      -10.35     28.48 o 
   1  -2 -11       23.19        2.59     18.12 o 
   2  -2 -11        1.84        5.18     49.19 o 
   3  -2 -11        5.50      -18.12     36.24 o 
   4  -2 -11       26.72       12.94     51.77 o 
   5  -2 -11        1.82      -15.53     41.42 o 
   6  -2 -11       49.45       46.60     41.42 o 
   7  -2 -11        3.27      -25.89     59.54 o 
   8  -2 -11       36.68       23.30     77.66 o 
  -7  -1 -11       55.56       51.77     51.77 o 
  -6  -1 -11      101.71      132.02     46.60 o 
  -5  -1 -11      235.93      284.76     41.42 o 
  -4  -1 -11       28.45       23.30     51.77 o 
  -3  -1 -11        0.36        2.59     33.65 o 
  -2  -1 -11       10.37       -5.18     25.89 o 
  -1  -1 -11        2.84        0.00     28.48 o 
   0  -1 -11      263.95      300.29     25.89 o 
   1  -1 -11        2.31       -5.18     18.12 o 
   2  -1 -11       15.61       -2.59     25.89 o 
   3  -1 -11        4.01      -18.12     25.89 o 
   4  -1 -11       26.16       15.53     33.65 o 
   5  -1 -11      156.40      204.51     36.24 o 
   6  -1 -11        6.39       -7.77     38.83 o 
   7  -1 -11       14.39       31.06     64.72 o 
   8  -1 -11        8.28      -10.35     72.48 o 
  -7   0 -11        7.86        5.18     46.60 o 
  -6   0 -11       24.19        5.18     36.24 o 
  -5   0 -11      111.45      134.61     49.19 o 
  -4   0 -11      239.14      230.40     28.48 o 
  -3   0 -11        9.63        0.00     28.48 o 
  -2   0 -11        6.96        2.59     23.30 o 
  -1   0 -11       63.48       41.42     23.30 o 
   0   0 -11        7.00        2.59     20.71 o 
   1   0 -11       66.42       41.42     12.94 o 
   2   0 -11       20.05       15.53     28.48 o 
   3   0 -11       24.72       15.53     23.30 o 
   4   0 -11      100.86       90.60     31.06 o 
   5   0 -11        8.07       15.53     51.77 o 
   6   0 -11       53.90      106.14     54.36 o 
   7   0 -11       25.89       33.65     62.13 o 
   8   0 -11      103.97       85.43     64.72 o 
   9   0 -11        3.52      -20.71     75.07 o 
  -8   1 -11       91.80       98.37     85.43 o 
  -7   1 -11       62.02      -31.06     72.48 o 
  -6   1 -11        2.06       -7.77     33.65 o 
  -5   1 -11        5.15       12.94     25.89 o 
  -4   1 -11       86.24       62.13     23.30 o 
  -3   1 -11        0.48      -10.35     20.71 o 
  -2   1 -11        4.59        0.00     20.71 o 
  -1   1 -11       16.77        7.77     18.12 o 
   0   1 -11      187.41      212.27     18.12 o 
   1   1 -11       18.11       18.12     18.12 o 
   2   1 -11       28.26       41.42     38.83 o 
   3   1 -11        1.57        2.59     41.42 o 
   4   1 -11       80.63       59.54     18.12 o 
   5   1 -11      344.51      507.39     49.19 o 
   6   1 -11      449.37      548.81     51.77 o 
   7   1 -11      171.44      157.91     56.95 o 
   8   1 -11        3.06      -36.24     67.31 o 
   9   1 -11       78.57       56.95     77.66 o 
  10   1 -11      223.14      139.79     85.43 o 
  -8   2 -11       69.73       75.07     82.84 o 
  -7   2 -11      163.37      150.15     69.90 o 
  -6   2 -11       68.02       49.19     62.13 o 
  -5   2 -11       10.06       15.53     31.06 o 
  -4   2 -11      116.39      134.61     23.30 o 
  -3   2 -11       54.25       64.72     23.30 o 
  -2   2 -11      228.02      276.99     20.71 o 
  -1   2 -11      181.27      186.39     20.71 o 
   0   2 -11        8.89       -5.18     20.71 o 
   1   2 -11      170.35      121.67     20.71 o 
   2   2 -11      284.92      305.47     38.83 o 
   3   2 -11        0.48        2.59     41.42 o 
   4   2 -11      946.07      968.18     46.60 o 
   5   2 -11      152.57      225.22     44.01 o 
   6   2 -11        1.61       -5.18     51.77 o 
   7   2 -11        1.48       -7.77     59.54 o 
   8   2 -11        0.00       -7.77     64.72 o 
   9   2 -11       21.22        5.18     72.48 o 
  10   2 -11       13.22      -18.12     82.84 o 
  -8   3 -11        9.97       -2.59     80.25 o 
  -7   3 -11        2.28       25.89     67.31 o 
  -6   3 -11       92.86       85.43     59.54 o 
  -5   3 -11        7.45        0.00     25.89 o 
  -4   3 -11     1121.59     1195.98     28.48 o 
  -3   3 -11      137.75      134.61     25.89 o 
  -2   3 -11        2.72      -10.35     23.30 o 
  -1   3 -11        6.82       36.24     23.30 o 
   0   3 -11        0.01        0.00     23.30 o 
   1   3 -11        5.59        0.00     20.71 o 
   2   3 -11        3.60      -18.12     36.24 o 
   3   3 -11       45.78       18.12     38.83 o 
   4   3 -11       69.20       51.77     20.71 o 
   5   3 -11      210.47      157.91     20.71 o 
   6   3 -11      468.14      569.52     51.77 o 
   7   3 -11      101.14       85.43     56.95 o 
   8   3 -11      426.15      600.58     62.13 o 
   9   3 -11       29.90      -18.12     69.90 o 
  10   3 -11       48.82        5.18     77.66 o 
  -9   4 -11       14.44      -25.89     90.60 o 
  -8   4 -11       34.37       -7.77     75.07 o 
  -7   4 -11      312.32      352.06     67.31 o 
  -6   4 -11      339.76      341.71     54.36 o 
  -5   4 -11      117.64      168.27     51.77 o 
  -4   4 -11      171.41      173.44     23.30 o 
  -3   4 -11       32.46       12.94     25.89 o 
  -2   4 -11        1.28        2.59     23.30 o 
  -1   4 -11      227.72      245.93     23.30 o 
   0   4 -11        1.58        0.00     23.30 o 
   1   4 -11      243.64      214.86     23.30 o 
   2   4 -11       53.93       56.95     38.83 o 
   3   4 -11       99.93       82.84     38.83 o 
   4   4 -11      110.76       93.19     15.53 o 
   5   4 -11       32.23       33.65     10.35 o 
   6   4 -11       75.83       62.13     25.89 o 
   7   4 -11       42.13       46.60     54.36 o 
   8   4 -11       15.15      -10.35     59.54 o 
   9   4 -11        8.34       -2.59     69.90 o 
  -9   5 -11      153.88      157.91     88.02 o 
  -8   5 -11       39.93       44.01     77.66 o 
  -7   5 -11       43.65       56.95     64.72 o 
  -6   5 -11      560.86      642.00     54.36 o 
  -5   5 -11     1306.94     2026.96     64.72 o 
  -4   5 -11        8.89      -15.53     44.01 o 
  -3   5 -11       19.46       10.35     38.83 o 
  -2   5 -11       71.13       64.72     36.24 o 
  -1   5 -11      244.70      245.93     23.30 o 
   0   5 -11       19.96       25.89     23.30 o 
   1   5 -11      230.73      188.98     23.30 o 
   2   5 -11        6.78        2.59     36.24 o 
   3   5 -11        0.13        5.18     38.83 o 
   4   5 -11       91.99      119.08     20.71 o 
   5   5 -11      193.25      484.09     15.53 o 
   6   5 -11       45.53        5.18     28.48 o 
   7   5 -11       10.88      -10.35     33.65 o 
  -9   6 -11       42.36        0.00     88.02 o 
  -8   6 -11      179.82      201.92     77.66 o 
  -7   6 -11       10.85      -10.35     62.13 o 
  -6   6 -11       88.90      113.90     56.95 o 
  -5   6 -11      248.16      279.58     51.77 o 
  -4   6 -11       13.47       10.35     44.01 o 
  -3   6 -11      701.59      698.95     41.42 o 
  -2   6 -11       12.32        7.77     38.83 o 
  -1   6 -11        4.09       -2.59     36.24 o 
   0   6 -11        2.71      -10.35     36.24 o 
   4   6 -11        2.02        7.77     28.48 o 
   5   6 -11       21.15       18.12     20.71 o 
   6   6 -11       11.62       -2.59     44.01 o 
   7   6 -11       77.94       62.13     44.01 o 
  -8   7 -11       59.21       12.94     77.66 o 
  -7   7 -11      201.43      253.69     64.72 o 
  -6   7 -11        0.13      -33.65     56.95 o 
  -5   7 -11       16.86        5.18     49.19 o 
  -4   7 -11     1257.12     1325.42     54.36 o 
  -3   7 -11      851.84     1038.07     49.19 o 
  -2   7 -11        2.98      -23.30     41.42 o 
  -1   7 -11       64.59       72.48     38.83 o 
   0   7 -11      120.22      194.15     38.83 o 
   3   7 -11      414.30      468.56     31.06 o 
   4   7 -11      304.57      308.06     31.06 o 
   5   7 -11        0.14        2.59     44.01 o 
   6   7 -11       30.29        2.59     28.48 o 
  -8   8 -11       40.07        0.00     72.48 o 
  -7   8 -11      194.10      207.10     64.72 o 
  -6   8 -11      228.31      276.99     62.13 o 
  -5   8 -11       12.25      -18.12     56.95 o 
  -4   8 -11      309.61      310.65     51.77 o 
  -3   8 -11       14.66      -23.30     49.19 o 
  -1   8 -11      995.51     1058.78     49.19 o 
   2   8 -11        1.11      -28.48     36.24 o 
   3   8 -11        2.69      -12.94     36.24 o 
   4   8 -11      211.24      168.27     38.83 o 
   5   8 -11        0.35      -28.48     28.48 o 
   6   8 -11       22.06        7.77     33.65 o 
   7   8 -11        0.67      -41.42     59.54 o 
  -8   9 -11       11.58      -23.30     77.66 o 
  -7   9 -11       27.35        0.00     69.90 o 
  -6   9 -11      195.01      199.33     67.31 o 
  -5   9 -11        7.63      -10.35     62.13 o 
  -4   9 -11       49.95       69.90     56.95 o 
  -3   9 -11       15.56      -20.71     51.77 o 
  -2   9 -11      149.88      113.90     49.19 o 
  -1   9 -11      371.11      390.90     46.60 o 
   2   9 -11      115.41       93.19     41.42 o 
   3   9 -11       20.18       33.65     41.42 o 
   4   9 -11       14.77        2.59     44.01 o 
   5   9 -11        8.93      -31.06     33.65 o 
   6   9 -11       48.11       44.01     38.83 o 
   7   9 -11       13.19      -12.94     67.31 o 
  -7  10 -11        0.58      -18.12     77.66 o 
  -6  10 -11       69.65       80.25     75.07 o 
  -5  10 -11       33.87       10.35     67.31 o 
  -3  10 -11       77.77       67.31     59.54 o 
  -2  10 -11       21.58       31.06     56.95 o 
   1  10 -11      460.67      411.61     46.60 o 
   2  10 -11       30.06        2.59     46.60 o 
   3  10 -11      109.03       69.90     46.60 o 
   4  10 -11       21.77      -20.71     44.01 o 
   5  10 -11       40.23       12.94     38.83 o 
   6  10 -11      103.55      108.73     44.01 o 
   7  10 -11        6.62       25.89     75.07 o 
  -6  11 -11       23.67        5.18     82.84 o 
  -4  11 -11      216.06      194.15     67.31 o 
  -3  11 -11       27.64        0.00     67.31 o 
   0  11 -11       69.68       23.30     51.77 o 
   1  11 -11      135.37       88.02     49.19 o 
   2  11 -11      173.09      194.15     51.77 o 
   3  11 -11       40.41       -7.77     56.95 o 
   4  11 -11      206.44      173.44     49.19 o 
   5  11 -11       20.97      -10.35     46.60 o 
   6  11 -11       15.51      -15.53     75.07 o 
  -4  12 -11       13.64       25.89     80.25 o 
  -2  12 -11       59.29       72.48     62.13 o 
   0  12 -11        1.54      -20.71     56.95 o 
   1  12 -11        0.43      -25.89     59.54 o 
   2  12 -11       48.04       23.30     62.13 o 
   4  12 -11       33.15      -25.89     46.60 o 
   5  12 -11       14.87      -23.30     54.36 o 
  -3  13 -11        2.30      -36.24     75.07 o 
  -2  13 -11        2.90      -12.94     72.48 o 
  -1  13 -11       80.37       90.60     67.31 o 
   0  13 -11       10.37       -2.59     69.90 o 
   1  13 -11       86.75       59.54     72.48 o 
   2  13 -11       39.04      -25.89     75.07 o 
  -2  -6 -10      108.11      191.56     77.66 o 
  -1  -6 -10       25.57       41.42     72.48 o 
   0  -6 -10      103.17      129.44     72.48 o 
   1  -6 -10       27.77       -7.77     69.90 o 
   2  -6 -10       30.22       28.48     67.31 o 
   3  -6 -10        0.03       -7.77     62.13 o 
   4  -6 -10        2.81      -12.94     64.72 o 
   5  -6 -10       14.65       38.83     67.31 o 
  -4  -5 -10        4.49       10.35     80.25 o 
  -3  -5 -10        1.02      -10.35     49.19 o 
  -2  -5 -10       14.61       10.35     44.01 o 
  -1  -5 -10       53.16       15.53     62.13 o 
   0  -5 -10       19.36       41.42     59.54 o 
   1  -5 -10       46.97       44.01     54.36 o 
   2  -5 -10       27.18       25.89     51.77 o 
   3  -5 -10        0.76      -18.12     56.95 o 
   4  -5 -10        0.39      -25.89     56.95 o 
   5  -5 -10       14.16        0.00     62.13 o 
   6  -5 -10        8.91       -2.59     67.31 o 
   7  -5 -10        1.49      -25.89     54.36 o 
  -5  -4 -10        6.36       -7.77     77.66 o 
  -4  -4 -10       72.45      108.73     46.60 o 
  -3  -4 -10       20.43        5.18     41.42 o 
  -2  -4 -10       25.33       28.48     36.24 o 
  -1  -4 -10       18.48       -7.77     33.65 o 
   0  -4 -10       24.60       49.19     46.60 o 
   1  -4 -10       18.62       10.35     46.60 o 
   2  -4 -10       12.27       25.89     49.19 o 
   3  -4 -10        0.16       23.30     46.60 o 
   4  -4 -10       19.43       31.06     51.77 o 
   5  -4 -10        1.33      -33.65     56.95 o 
   6  -4 -10        3.21      -20.71     44.01 o 
   7  -4 -10        6.16      -15.53     46.60 o 
   8  -4 -10       15.15      -18.12     51.77 o 
  -6  -3 -10       40.99       23.30     46.60 o 
  -5  -3 -10        0.00      -31.06     69.90 o 
  -4  -3 -10       14.58       -2.59     59.54 o 
  -3  -3 -10       57.79       56.95     33.65 o 
  -2  -3 -10       18.91       10.35     33.65 o 
  -1  -3 -10      157.60      183.80     28.48 o 
   0  -3 -10        0.06        7.77     25.89 o 
   1  -3 -10      171.22      232.98     18.12 o 
   2  -3 -10       10.55       18.12     41.42 o 
   3  -3 -10       89.12       85.43     33.65 o 
   4  -3 -10        4.75        5.18     49.19 o 
   5  -3 -10       12.32        0.00     36.24 o 
   6  -3 -10      207.51      279.58     38.83 o 
   7  -3 -10       22.31       -5.18     44.01 o 
   8  -3 -10        0.01      -33.65     49.19 o 
   9  -3 -10       15.60        0.00     80.25 o 
  -7  -2 -10       35.03        7.77     49.19 o 
  -6  -2 -10      116.42      163.09     44.01 o 
  -5  -2 -10       41.06       41.42     38.83 o 
  -4  -2 -10       24.42       -7.77     33.65 o 
  -3  -2 -10        1.47      -15.53     28.48 o 
  -2  -2 -10        8.53       10.35     25.89 o 
  -1  -2 -10        2.85        0.00     20.71 o 
   0  -2 -10      629.97      957.82     18.12 o 
   1  -2 -10        3.02       -2.59     18.12 o 
   2  -2 -10        9.14        2.59     31.06 o 
   3  -2 -10        0.16       -7.77     41.42 o 
   4  -2 -10       12.32        7.77     23.30 o 
   5  -2 -10       20.52       18.12     33.65 o 
   6  -2 -10       79.59      126.85     36.24 o 
   7  -2 -10      191.71      261.46     38.83 o 
   8  -2 -10       16.66       18.12     64.72 o 
   9  -2 -10       10.03      -15.53     75.07 o 
  -8  -1 -10       21.43        5.18     49.19 o 
  -7  -1 -10        3.33        2.59     44.01 o 
  -6  -1 -10       48.66       93.19     38.83 o 
  -5  -1 -10       37.40       25.89     28.48 o 
  -4  -1 -10        9.27       -5.18     28.48 o 
  -3  -1 -10      122.05      116.49     23.30 o 
  -2  -1 -10      112.20       93.19     23.30 o 
  -1  -1 -10       36.92       38.83     20.71 o 
   0  -1 -10        1.98        2.59     18.12 o 
   1  -1 -10       37.83       18.12     12.94 o 
   2  -1 -10      299.44      302.88     23.30 o 
   3  -1 -10       31.32       23.30     20.71 o 
   4  -1 -10       36.49       18.12     20.71 o 
   5  -1 -10       78.64      113.90     31.06 o 
   6  -1 -10       11.07       -2.59     33.65 o 
   7  -1 -10        4.58        5.18     54.36 o 
   8  -1 -10      177.37      196.74     64.72 o 
   9  -1 -10       35.33        0.00     69.90 o 
  10  -1 -10        9.02      -36.24     77.66 o 
  -8   0 -10        9.10      -10.35     46.60 o 
  -7   0 -10       12.41       12.94     41.42 o 
  -6   0 -10        5.40        5.18     36.24 o 
  -5   0 -10       20.67       12.94     25.89 o 
  -3   0 -10       14.11        5.18     23.30 o 
  -2   0 -10        0.07        0.00     20.71 o 
  -1   0 -10       91.27       82.84     20.71 o 
   0   0 -10      556.90      968.18     18.12 o 
   1   0 -10       85.15       54.36     15.53 o 
   2   0 -10        0.08        5.18     25.89 o 
   3   0 -10        1.15       -7.77     20.71 o 
   4   0 -10       36.67       23.30     15.53 o 
   5   0 -10      242.04      295.11     44.01 o 
   6   0 -10      222.30      295.11     46.60 o 
   7   0 -10      202.09      232.98     54.36 o 
   8   0 -10       32.75       44.01     56.95 o 
   9   0 -10        1.87       25.89     67.31 o 
  10   0 -10      103.00       72.48     80.25 o 
  -9   1 -10       20.85      -25.89     88.02 o 
  -8   1 -10       83.70       54.36     75.07 o 
  -7   1 -10       21.17       38.83     64.72 o 
  -6   1 -10       51.96       31.06     33.65 o 
  -5   1 -10       20.29       12.94     18.12 o 
  -4   1 -10        0.04      -10.35     18.12 o 
  -3   1 -10        0.03        0.00     18.12 o 
  -2   1 -10        0.52       -2.59     18.12 o 
  -1   1 -10       11.09        7.77     15.53 o 
   0   1 -10       16.40       28.48     15.53 o 
   1   1 -10       11.76        5.18     15.53 o 
   2   1 -10        3.32      -12.94     23.30 o 
   3   1 -10        7.60      -20.71     36.24 o 
   4   1 -10       29.76       15.53     15.53 o 
   5   1 -10      326.49      499.62     41.42 o 
   6   1 -10       99.92      150.15     44.01 o 
   7   1 -10       59.87      108.73     49.19 o 
   8   1 -10        0.44       10.35     59.54 o 
   9   1 -10       75.72        2.59     67.31 o 
  10   1 -10       16.17      -31.06     75.07 o 
  -9   2 -10       44.34       31.06     80.25 o 
  -8   2 -10        0.61      -36.24     69.90 o 
  -7   2 -10      169.41      173.44     59.54 o 
  -6   2 -10      463.00      354.65     25.89 o 
  -5   2 -10      489.69      465.97     18.12 o 
  -4   2 -10       11.01       15.53     18.12 o 
  -3   2 -10       40.60       31.06     18.12 o 
  -2   2 -10        1.79        7.77     18.12 o 
  -1   2 -10      635.96      727.43     18.12 o 
   0   2 -10     1653.03     2327.25     28.48 o 
   1   2 -10      617.28      559.16     25.89 o 
   2   2 -10       37.23       44.01     33.65 o 
   3   2 -10       41.11       41.42     33.65 o 
   4   2 -10       67.80       54.36     12.94 o 
   5   2 -10      218.66      201.92     38.83 o 
   6   2 -10       13.97       -7.77     46.60 o 
   7   2 -10       88.44       98.37     51.77 o 
   8   2 -10       46.33       28.48     56.95 o 
   9   2 -10      115.45       95.78     64.72 o 
  10   2 -10       13.96        0.00     72.48 o 
  -9   3 -10       53.51       54.36     77.66 o 
  -8   3 -10        0.33       -7.77     72.48 o 
  -7   3 -10        1.38       -7.77     62.13 o 
  -5   3 -10      269.75      235.57     20.71 o 
  -4   3 -10      736.61      740.37     20.71 o 
  -3   3 -10      195.25      176.03     20.71 o 
  -2   3 -10        6.78       -5.18     20.71 o 
  -1   3 -10      229.99      204.51     18.12 o 
   0   3 -10        4.06       -7.77     18.12 o 
   1   3 -10      252.00      274.40     18.12 o 
   2   3 -10        1.16      -20.71     31.06 o 
   3   3 -10      106.74       67.31     33.65 o 
   4   3 -10       71.55       28.48     18.12 o 
   5   3 -10      306.34      261.46     20.71 o 
   6   3 -10       70.82       49.19     44.01 o 
   7   3 -10      167.68      113.90     49.19 o 
   9   3 -10       12.97      -18.12     62.13 o 
  10   3 -10       32.09       -5.18     69.90 o 
  -9   4 -10        7.47       10.35     80.25 o 
  -8   4 -10      331.58      489.27     67.31 o 
  -7   4 -10      106.80      108.73     59.54 o 
  -6   4 -10      509.49      642.00     51.77 o 
  -5   4 -10      147.43      168.27     44.01 o 
  -4   4 -10      306.63      227.81     38.83 o 
  -3   4 -10      150.75      150.15     20.71 o 
  -2   4 -10       37.07       41.42     20.71 o 
  -1   4 -10      707.03      750.73     23.30 o 
   0   4 -10      692.59     1113.15     25.89 o 
   1   4 -10      687.81      623.88     36.24 o 
   2   4 -10       15.92       -7.77     31.06 o 
   3   4 -10      379.94      362.42     33.65 o 
   4   4 -10     1079.28     1035.48     18.12 o 
   5   4 -10       32.96       15.53     10.35 o 
   6   4 -10      507.23      590.23     23.30 o 
   7   4 -10       86.91       33.65     49.19 o 
   8   4 -10      291.18      336.53     54.36 o 
   9   4 -10       29.46       18.12     62.13 o 
  -9   5 -10       11.99       -7.77     80.25 o 
  -8   5 -10        0.11      -10.35     67.31 o 
  -7   5 -10       49.79      100.96     59.54 o 
  -6   5 -10       89.01      126.85     51.77 o 
  -5   5 -10      216.84      240.75     44.01 o 
  -4   5 -10      786.26      802.50     41.42 o 
  -3   5 -10       50.64       25.89     33.65 o 
  -2   5 -10      530.90      623.88     33.65 o 
  -1   5 -10       19.60        0.00     31.06 o 
   0   5 -10        9.54       -5.18     20.71 o 
   1   5 -10       19.73        5.18     20.71 o 
   2   5 -10      582.96      779.20     36.24 o 
   3   5 -10        9.36        0.00     33.65 o 
   4   5 -10     1219.51     1214.11     23.30 o 
   5   5 -10      187.27      292.52     15.53 o 
   6   5 -10      486.77      520.33     25.89 o 
   7   5 -10      177.51      176.03     38.83 o 
  -9   6 -10        0.31        5.18     75.07 o 
  -8   6 -10      131.38      209.69     67.31 o 
  -7   6 -10       13.58        0.00     59.54 o 
  -6   6 -10       36.64       38.83     49.19 o 
  -5   6 -10     1595.64     1817.28     59.54 o 
  -4   6 -10      544.50      556.57     38.83 o 
  -3   6 -10       37.39       59.54     38.83 o 
  -2   6 -10      166.07      183.80     33.65 o 
  -1   6 -10       20.10      -15.53     31.06 o 
   0   6 -10      677.79      947.47     38.83 o 
   3   6 -10      176.34      186.39     25.89 o 
   4   6 -10      460.60      515.15     25.89 o 
   5   6 -10     3624.80     4302.44     38.83 o 
   6   6 -10     1178.27     1315.07     44.01 o 
   7   6 -10       23.26      -20.71     38.83 o 
   8   6 -10      161.44      176.03     49.19 o 
  -9   7 -10        3.25        5.18     77.66 o 
  -8   7 -10       26.91        7.77     72.48 o 
  -7   7 -10       74.18       88.02     59.54 o 
  -6   7 -10       11.63      -12.94     54.36 o 
  -5   7 -10       87.75      119.08     46.60 o 
  -4   7 -10       30.80       25.89     38.83 o 
  -3   7 -10      701.71      730.02     41.42 o 
  -2   7 -10       11.26       15.53     38.83 o 
  -1   7 -10      430.46      437.49     33.65 o 
   0   7 -10        1.36       18.12     36.24 o 
   3   7 -10     2024.21     2029.55     41.42 o 
   4   7 -10      181.98      235.57     31.06 o 
   5   7 -10      581.44      616.11     23.30 o 
   6   7 -10      101.89      144.97     28.48 o 
   7   7 -10        1.03      -18.12     46.60 o 
   8   7 -10      165.80      108.73     54.36 o 
  -9   8 -10        0.06      -20.71     77.66 o 
  -8   8 -10        0.10      -36.24     72.48 o 
  -7   8 -10        3.32      -36.24     62.13 o 
  -6   8 -10       30.06       23.30     54.36 o 
  -5   8 -10        1.06      -18.12     49.19 o 
  -4   8 -10      232.07      201.92     49.19 o 
  -3   8 -10      271.44      256.28     44.01 o 
  -2   8 -10        0.78      -25.89     41.42 o 
  -1   8 -10      173.79      173.44     38.83 o 
   2   8 -10        3.78      -18.12     33.65 o 
   3   8 -10      865.21      900.87     36.24 o 
   4   8 -10     1503.10     1428.97     38.83 o 
   5   8 -10       31.82       25.89     28.48 o 
   6   8 -10        2.15       -7.77     31.06 o 
   7   8 -10      345.75      292.52     56.95 o 
   8   8 -10       69.47      -15.53     59.54 o 
  -8   9 -10        3.39      -12.94     75.07 o 
  -7   9 -10        0.84       10.35     67.31 o 
  -6   9 -10       18.46      -10.35     62.13 o 
  -5   9 -10        0.01       -7.77     56.95 o 
  -4   9 -10        1.02       41.42     51.77 o 
  -3   9 -10       40.92       15.53     44.01 o 
  -2   9 -10        7.99        0.00     46.60 o 
  -1   9 -10      425.94      359.83     44.01 o 
   1   9 -10      454.95      450.44     36.24 o 
   2   9 -10       36.09       64.72     36.24 o 
   3   9 -10      144.84       98.37     38.83 o 
   4   9 -10      224.47      274.40     36.24 o 
   5   9 -10       46.53       62.13     31.06 o 
   6   9 -10      325.40      349.48     36.24 o 
   7   9 -10      200.91      103.55     62.13 o 
  -8  10 -10       11.39      -15.53     77.66 o 
  -7  10 -10       10.84      -10.35     69.90 o 
  -6  10 -10       38.27       36.24     67.31 o 
  -5  10 -10       19.26       36.24     62.13 o 
  -4  10 -10        7.92       20.71     51.77 o 
  -3  10 -10        0.28        7.77     49.19 o 
  -2  10 -10       49.25       72.48     54.36 o 
   0  10 -10       65.72      106.14     44.01 o 
   1  10 -10       52.08       18.12     41.42 o 
   2  10 -10      130.38      103.55     41.42 o 
   3  10 -10       10.69        0.00     46.60 o 
   4  10 -10        6.07        5.18     41.42 o 
   5  10 -10       28.99       -7.77     36.24 o 
   6  10 -10      312.54      377.95     41.42 o 
   8  10 -10        0.00      -23.30     72.48 o 
  -6  11 -10       97.29       95.78     72.48 o 
  -5  11 -10        0.03       10.35     64.72 o 
  -4  11 -10        8.39        2.59     62.13 o 
  -3  11 -10        0.00      -18.12     56.95 o 
  -1  11 -10        2.57        0.00     49.19 o 
   0  11 -10        1.85        5.18     49.19 o 
   1  11 -10        2.23      -10.35     46.60 o 
   2  11 -10       24.10       23.30     51.77 o 
   3  11 -10       38.73       28.48     51.77 o 
   5  11 -10      103.56       20.71     44.01 o 
   6  11 -10       99.29      103.55     49.19 o 
  -6  12 -10       15.94      -15.53     75.07 o 
  -5  12 -10       18.37      -18.12     72.48 o 
  -4  12 -10       14.71       18.12     72.48 o 
  -2  12 -10        7.52       10.35     59.54 o 
  -1  12 -10       66.07       62.13     56.95 o 
   0  12 -10       31.99       38.83     54.36 o 
   1  12 -10       63.88       67.31     56.95 o 
   2  12 -10        9.65        2.59     46.60 o 
   3  12 -10        5.28      -10.35     44.01 o 
   4  12 -10       35.01       15.53     41.42 o 
   5  12 -10        0.12       -2.59     59.54 o 
  -4  13 -10       12.55      -12.94     72.48 o 
  -3  13 -10       14.52       -7.77     69.90 o 
  -2  13 -10       14.18        7.77     67.31 o 
  -1  13 -10       33.73       -7.77     64.72 o 
   0  13 -10        0.00      -12.94     49.19 o 
   1  13 -10       29.31        2.59     51.77 o 
   2  13 -10       63.52       33.65     51.77 o 
   3  13 -10       14.82        0.00     95.78 o 
  -1  14 -10        1.38      -36.24     56.95 o 
   0  14 -10      252.22      271.81     59.54 o 
  -2  -7  -9        8.99       12.94     72.48 o 
  -1  -7  -9      248.05      284.76     69.90 o 
   0  -7  -9        3.72        5.18     69.90 o 
   1  -7  -9      250.86      357.24     69.90 o 
   2  -7  -9        0.00       -7.77     67.31 o 
   3  -7  -9        8.74      -15.53     69.90 o 
   4  -7  -9        0.83      -23.30     69.90 o 
  -4  -6  -9       16.00      -20.71     54.36 o 
  -3  -6  -9        0.22      -12.94     49.19 o 
  -2  -6  -9        9.48       15.53     44.01 o 
  -1  -6  -9        0.23      -18.12     59.54 o 
   0  -6  -9       18.73       15.53     56.95 o 
   1  -6  -9        0.18      -36.24     59.54 o 
   2  -6  -9       30.71       31.06     56.95 o 
   3  -6  -9        3.17      -10.35     59.54 o 
   4  -6  -9        6.46      -15.53     56.95 o 
   5  -6  -9        3.44      -23.30     56.95 o 
   6  -6  -9       28.08        5.18     62.13 o 
  -5  -5  -9       34.70       18.12     51.77 o 
  -4  -5  -9       52.92       59.54     46.60 o 
  -3  -5  -9        1.01        2.59     44.01 o 
  -2  -5  -9        8.95       10.35     38.83 o 
  -1  -5  -9       44.07       46.60     33.65 o 
   0  -5  -9       57.46      108.73     33.65 o 
   1  -5  -9       44.99       36.24     51.77 o 
   2  -5  -9       29.45       38.83     49.19 o 
   3  -5  -9       51.75       82.84     49.19 o 
   4  -5  -9       85.77       20.71     49.19 o 
   5  -5  -9       12.06      -20.71     49.19 o 
   6  -5  -9        7.00      -10.35     54.36 o 
   7  -5  -9       10.78       -5.18     46.60 o 
   8  -5  -9        0.97      -36.24     77.66 o 
  -6  -4  -9       10.16      -20.71     49.19 o 
  -5  -4  -9        5.69      -33.65     46.60 o 
  -4  -4  -9        3.74       -2.59     41.42 o 
  -3  -4  -9        0.58      -18.12     36.24 o 
  -2  -4  -9        5.99       -5.18     28.48 o 
  -1  -4  -9       27.37        7.77     31.06 o 
   0  -4  -9        1.17      -12.94     28.48 o 
   1  -4  -9       28.43        7.77     44.01 o 
   2  -4  -9        0.00       12.94     41.42 o 
   3  -4  -9       11.45       -2.59     31.06 o 
   4  -4  -9        3.02      -36.24     41.42 o 
   5  -4  -9       34.07       23.30     46.60 o 
   6  -4  -9        1.77      -15.53     51.77 o 
   7  -4  -9      229.86      341.71     41.42 o 
   8  -4  -9       12.35        0.00     69.90 o 
   9  -4  -9        0.75      -18.12     49.19 o 
  -7  -3  -9        4.93      -28.48     82.84 o 
  -6  -3  -9        3.94      -15.53     38.83 o 
  -5  -3  -9       14.03       -7.77     36.24 o 
  -4  -3  -9       12.10        0.00     33.65 o 
  -3  -3  -9        2.20       -5.18     25.89 o 
  -2  -3  -9        2.46       -5.18     23.30 o 
  -1  -3  -9       36.40       44.01     20.71 o 
   0  -3  -9      381.12      504.80     23.30 o 
   1  -3  -9       32.11       -2.59     18.12 o 
   2  -3  -9        0.08      -20.71     25.89 o 
   3  -3  -9       14.69       -7.77     28.48 o 
   4  -3  -9      318.99      365.01     28.48 o 
   5  -3  -9        1.77       15.53     44.01 o 
   6  -3  -9       26.10        2.59     33.65 o 
   7  -3  -9       33.10       33.65     36.24 o 
   8  -3  -9        1.72        0.00     38.83 o 
   9  -3  -9        5.65        0.00     69.90 o 
  -8  -2  -9       18.09      -18.12     49.19 o 
  -7  -2  -9       18.34       18.12     41.42 o 
  -6  -2  -9      195.95      227.81     36.24 o 
  -5  -2  -9        5.48      -15.53     38.83 o 
  -4  -2  -9       12.83       -2.59     25.89 o 
  -3  -2  -9       72.42       44.01     20.71 o 
  -2  -2  -9       17.33        7.77     20.71 o 
  -1  -2  -9       68.59      106.14     18.12 o 
   0  -2  -9        4.91        0.00     15.53 o 
   1  -2  -9       58.10       18.12     15.53 o 
   2  -2  -9       57.20       67.31     23.30 o 
   3  -2  -9        3.31        2.59     20.71 o 
   4  -2  -9        7.29        7.77     18.12 o 
   5  -2  -9       27.05       31.06     28.48 o 
   6  -2  -9      153.03      181.21     31.06 o 
   7  -2  -9       15.99       10.35     33.65 o 
   8  -2  -9       29.57        7.77     59.54 o 
   9  -2  -9       97.91       56.95     64.72 o 
  10  -2  -9       19.03       -7.77     77.66 o 
  -8  -1  -9       23.73       15.53     41.42 o 
  -7  -1  -9      194.65      276.99     38.83 o 
  -6  -1  -9       67.32       98.37     28.48 o 
  -5  -1  -9        7.22       -5.18     25.89 o 
  -4  -1  -9       37.61       31.06     23.30 o 
  -3  -1  -9       16.85       20.71     20.71 o 
  -2  -1  -9       11.53        5.18     20.71 o 
  -1  -1  -9      262.39      284.76     15.53 o 
   0  -1  -9      112.67      139.79     12.94 o 
   1  -1  -9      254.03      139.79     12.94 o 
   2  -1  -9        3.46        5.18     23.30 o 
   3  -1  -9       15.00       28.48     18.12 o 
   4  -1  -9       77.39       72.48     15.53 o 
   5  -1  -9      278.08      393.48     25.89 o 
   6  -1  -9       47.10       41.42     28.48 o 
   7  -1  -9       10.23      -20.71     49.19 o 
   8  -1  -9      137.76      124.26     54.36 o 
   9  -1  -9      260.82      238.16     62.13 o 
  10  -1  -9       47.81       18.12     69.90 o 
  11  -1  -9       12.87      -38.83     85.43 o 
  -9   0  -9        7.33      -15.53     80.25 o 
  -8   0  -9      138.79      188.98     38.83 o 
  -7   0  -9        5.76      -10.35     33.65 o 
  -6   0  -9       13.00       -2.59     23.30 o 
  -5   0  -9       33.91       28.48     20.71 o 
  -4   0  -9        0.58       -2.59     20.71 o 
  -3   0  -9       60.66       23.30     18.12 o 
  -2   0  -9       78.49       51.77     18.12 o 
  -1   0  -9      438.72      411.61     18.12 o 
   0   0  -9        2.71        2.59     15.53 o 
   1   0  -9      428.82      336.53     12.94 o 
   2   0  -9        0.43        0.00      5.18 o 
   3   0  -9      151.84      144.97     15.53 o 
   4   0  -9       26.49       25.89     10.35 o 
   5   0  -9       26.58       54.36     36.24 o 
   6   0  -9       76.98      113.90     41.42 o 
   8   0  -9       42.46       69.90     51.77 o 
   9   0  -9        0.09      -20.71     59.54 o 
  10   0  -9      136.52      106.14     69.90 o 
  11   0  -9       31.54       25.89     80.25 o 
 -10   1  -9       31.78        7.77     90.60 o 
  -9   1  -9       32.40       23.30     77.66 o 
  -8   1  -9       32.26       41.42     64.72 o 
  -7   1  -9      206.51      134.61     20.71 o 
  -6   1  -9      226.55      214.86     15.53 o 
  -5   1  -9      487.95      421.96     15.53 o 
  -4   1  -9       12.71        2.59     15.53 o 
  -3   1  -9        7.49        5.18     15.53 o 
  -2   1  -9       57.06       56.95     12.94 o 
  -1   1  -9      189.76      207.10     12.94 o 
   0   1  -9     1727.06     2360.90     23.30 o 
   1   1  -9      174.58      116.49     12.94 o 
   2   1  -9      121.75      119.08     18.12 o 
   3   1  -9        1.29        0.00      7.77 o 
   4   1  -9       14.51        2.59     10.35 o 
   5   1  -9      196.17      225.22     36.24 o 
   6   1  -9       50.28       59.54     38.83 o 
   7   1  -9      228.27      308.06     41.42 o 
   8   1  -9      113.43       98.37     51.77 o 
   9   1  -9      217.42      170.85     59.54 o 
  10   1  -9      150.70       93.19     67.31 o 
  -9   2  -9       21.63      -28.48     75.07 o 
  -6   2  -9       82.27       62.13     15.53 o 
  -5   2  -9      227.65      235.57     12.94 o 
  -4   2  -9      150.76      132.02     15.53 o 
  -3   2  -9       24.14       12.94     15.53 o 
  -2   2  -9        0.94        2.59     15.53 o 
  -1   2  -9      696.12      592.81     15.53 o 
   0   2  -9        1.51        5.18     15.53 o 
   1   2  -9      722.89      608.35     15.53 o 
   2   2  -9        4.15        2.59     23.30 o 
   3   2  -9       32.18       23.30     23.30 o 
   4   2  -9      155.45      121.67     12.94 o 
   5   2  -9       18.58        2.59     33.65 o 
   6   2  -9      401.45      512.56     38.83 o 
   7   2  -9       10.24      -36.24     44.01 o 
   8   2  -9      464.09      535.86     49.19 o 
   9   2  -9       29.13      -33.65     54.36 o 
  10   2  -9        2.05      -36.24     64.72 o 
  11   2  -9      252.80      235.57     75.07 o 
 -10   3  -9       30.65        0.00     82.84 o 
  -9   3  -9      111.06       85.43     72.48 o 
  -8   3  -9       66.73       46.60     62.13 o 
  -7   3  -9       89.70       72.48     54.36 o 
  -6   3  -9       11.09      -23.30     44.01 o 
  -5   3  -9        2.68       20.71     15.53 o 
  -4   3  -9       86.06       64.72     18.12 o 
  -3   3  -9        3.56        5.18     18.12 o 
  -2   3  -9       14.78       23.30     18.12 o 
  -1   3  -9       33.76        5.18     15.53 o 
   0   3  -9      354.30      465.97     18.12 o 
   1   3  -9       41.60       38.83     15.53 o 
   2   3  -9       13.97        0.00     25.89 o 
   3   3  -9       98.10       46.60     31.06 o 
   4   3  -9        5.85        0.00      7.77 o 
   5   3  -9     1129.22     1320.24     31.06 o 
   6   3  -9     1035.14     1340.95     49.19 o 
   7   3  -9      747.44      869.81     46.60 o 
   8   3  -9       29.14      -25.89     49.19 o 
   9   3  -9      232.30      199.33     54.36 o 
  10   3  -9      419.65      292.52     64.72 o 
 -10   4  -9        8.70      -15.53     85.43 o 
  -9   4  -9        2.30       -2.59     67.31 o 
  -8   4  -9       37.79       20.71     62.13 o 
  -7   4  -9      176.21      186.39     49.19 o 
  -6   4  -9       64.93       59.54     46.60 o 
  -5   4  -9        3.25       64.72     38.83 o 
  -4   4  -9      127.72      126.85     36.24 o 
  -3   4  -9       18.88       10.35     18.12 o 
  -2   4  -9      263.79      287.35     15.53 o 
  -1   4  -9      340.98      429.73     18.12 o 
   0   4  -9        4.81        0.00     15.53 o 
   1   4  -9      324.54      302.88     18.12 o 
   2   4  -9      345.84      344.30     28.48 o 
   3   4  -9       20.78        0.00     28.48 o 
   4   4  -9      917.93      856.86     15.53 o 
   5   4  -9      585.11      750.73     20.71 o 
   6   4  -9        6.87      -15.53     20.71 o 
   7   4  -9       10.25       -2.59     44.01 o 
   8   4  -9        0.05      -25.89     49.19 o 
 -10   5  -9       29.16      -10.35     85.43 o 
  -9   5  -9       35.00       31.06     64.72 o 
  -8   5  -9      167.58      155.32     56.95 o 
  -7   5  -9       77.22       49.19     54.36 o 
  -6   5  -9      458.08      494.44     46.60 o 
  -5   5  -9        1.43        5.18     38.83 o 
  -4   5  -9      435.31      421.96     36.24 o 
  -3   5  -9       96.40      124.26     28.48 o 
  -2   5  -9        1.37       12.94     28.48 o 
  -1   5  -9       13.40       -5.18     25.89 o 
   0   5  -9        3.71       -2.59     25.89 o 
   1   5  -9       16.26       -2.59     25.89 o 
   2   5  -9       17.54       -7.77     28.48 o 
   3   5  -9        3.14        7.77     15.53 o 
   4   5  -9        6.78       23.30     18.12 o 
   5   5  -9       89.09       88.02     15.53 o 
   6   5  -9     1115.97     1227.05     38.83 o 
   7   5  -9      513.95      331.35     36.24 o 
 -10   6  -9      117.38      111.31     85.43 o 
  -9   6  -9       69.34       10.35     67.31 o 
  -8   6  -9       29.08       38.83     62.13 o 
  -7   6  -9      178.84      178.62     49.19 o 
  -6   6  -9      437.15      455.61     46.60 o 
  -5   6  -9      223.63      357.24     38.83 o 
  -4   6  -9      530.27      603.17     38.83 o 
  -3   6  -9       13.48       23.30     33.65 o 
  -2   6  -9       31.17       28.48     31.06 o 
  -1   6  -9        4.94       12.94     28.48 o 
   0   6  -9        3.23       12.94     28.48 o 
   3   6  -9        5.33       -5.18     23.30 o 
   4   6  -9      132.81      170.85     23.30 o 
   5   6  -9      154.68      349.48     20.71 o 
   6   6  -9      383.13      424.55     36.24 o 
   7   6  -9       70.45       49.19     36.24 o 
   8   6  -9        1.06      -15.53     46.60 o 
  -9   7  -9      177.39      204.51     75.07 o 
  -8   7  -9      167.95      271.81     64.72 o 
  -7   7  -9       20.64        0.00     56.95 o 
  -6   7  -9     1112.01     1263.29     51.77 o 
  -5   7  -9     1624.07     2821.69     69.90 o 
  -4   7  -9       91.45      150.15     38.83 o 
  -3   7  -9       60.06       95.78     28.48 o 
  -2   7  -9       75.30       69.90     33.65 o 
  -1   7  -9        2.70       -2.59     33.65 o 
   0   7  -9       17.20       23.30     33.65 o 
   2   7  -9        2.90       25.89     25.89 o 
   3   7  -9        0.01       12.94     25.89 o 
   4   7  -9       56.68       82.84     28.48 o 
   5   7  -9      376.46      846.51     23.30 o 
   6   7  -9      305.78      377.95     25.89 o 
   7   7  -9       70.17       38.83     44.01 o 
   8   7  -9      121.38      121.67     51.77 o 
  -9   8  -9       64.55        2.59     80.25 o 
  -8   8  -9      161.53      191.56     62.13 o 
  -7   8  -9        1.23      -15.53     54.36 o 
  -6   8  -9      106.96      137.20     51.77 o 
  -5   8  -9      265.19      354.65     44.01 o 
  -4   8  -9       39.75       25.89     44.01 o 
  -3   8  -9     1291.05     1405.67     36.24 o 
  -2   8  -9      235.47      300.29     28.48 o 
  -1   8  -9      110.55       77.66     36.24 o 
   1   8  -9      110.98       98.37     28.48 o 
   2   8  -9      207.83      191.56     31.06 o 
   3   8  -9      112.77      144.97     31.06 o 
   4   8  -9       25.62      -12.94     28.48 o 
   5   8  -9        4.07       46.60     28.48 o 
   6   8  -9       51.12       44.01     31.06 o 
   7   8  -9       33.61       25.89     54.36 o 
   8   8  -9       66.80       28.48     56.95 o 
  -9   9  -9       19.86       -7.77     72.48 o 
  -8   9  -9       28.82      -15.53     69.90 o 
  -7   9  -9      316.31      375.36     59.54 o 
  -6   9  -9        2.11        5.18     56.95 o 
  -5   9  -9      134.16      124.26     51.77 o 
  -4   9  -9     1259.83     1441.91     56.95 o 
  -3   9  -9     1045.50     1237.40     38.83 o 
  -2   9  -9        5.10       -2.59     41.42 o 
   1   9  -9      186.86      173.44     33.65 o 
   2   9  -9       42.36       12.94     33.65 o 
   3   9  -9       96.98      129.44     36.24 o 
   4   9  -9      164.96      173.44     33.65 o 
   5   9  -9      252.30      370.19     31.06 o 
   6   9  -9       17.50      -10.35     36.24 o 
   7   9  -9       11.37        7.77     62.13 o 
   8   9  -9       25.05      -12.94     62.13 o 
   9   9  -9        1.66      -20.71     77.66 o 
  -8  10  -9       20.53       -5.18     72.48 o 
  -7  10  -9      194.29       95.78     69.90 o 
  -6  10  -9      317.37      253.69     56.95 o 
  -5  10  -9      104.97      132.02     51.77 o 
  -4  10  -9      271.97      305.47     51.77 o 
  -3  10  -9       95.12       44.01     36.24 o 
  -2  10  -9       33.43       59.54     49.19 o 
   0  10  -9        1.71       18.12     38.83 o 
   1  10  -9     1051.81     1278.82     51.77 o 
   2  10  -9       39.15       10.35     31.06 o 
   3  10  -9       69.54       46.60     33.65 o 
   4  10  -9       15.22        7.77     33.65 o 
   5  10  -9       27.43       28.48     31.06 o 
   6  10  -9       20.43       23.30     36.24 o 
   7  10  -9        0.80      -12.94     67.31 o 
   8  10  -9       31.07      -36.24     72.48 o 
  -8  11  -9        0.03      -33.65     85.43 o 
  -7  11  -9       33.71      -20.71     75.07 o 
  -6  11  -9      303.30      297.70     69.90 o 
  -5  11  -9        0.17        0.00     64.72 o 
  -4  11  -9        0.96      -18.12     54.36 o 
  -3  11  -9        0.01       10.35     51.77 o 
  -2  11  -9      246.99      256.28     46.60 o 
  -1  11  -9      235.37      253.69     46.60 o 
   0  11  -9      333.55      429.73     33.65 o 
   1  11  -9      224.65      209.69     36.24 o 
   2  11  -9       76.01       85.43     38.83 o 
   3  11  -9        1.65        2.59     67.31 o 
   4  11  -9       27.59       15.53     33.65 o 
   5  11  -9       89.99       88.02     38.83 o 
   6  11  -9       19.54       10.35     41.42 o 
   7  11  -9       99.33       67.31     59.54 o 
  -7  12  -9       18.09       18.12     82.84 o 
  -6  12  -9      111.66       67.31     75.07 o 
  -5  12  -9       70.60       54.36     72.48 o 
  -4  12  -9        5.19       -7.77     69.90 o 
  -3  12  -9      114.75      134.61     56.95 o 
  -2  12  -9       28.58       15.53     54.36 o 
  -1  12  -9      376.62      341.71     41.42 o 
   0  12  -9        1.09       -5.18     41.42 o 
   1  12  -9      384.70      359.83     44.01 o 
   2  12  -9       38.18       15.53     46.60 o 
   3  12  -9       55.01       20.71     44.01 o 
   4  12  -9       75.26       36.24     38.83 o 
   5  12  -9        3.57      -20.71     93.19 o 
   6  12  -9      112.22      119.08     49.19 o 
  -4  13  -9      132.88      139.79     72.48 o 
  -3  13  -9       52.14       93.19     64.72 o 
  -2  13  -9       22.86        7.77     46.60 o 
  -1  13  -9       30.58       10.35     49.19 o 
   0  13  -9       31.89       25.89     49.19 o 
   1  13  -9       25.41      -12.94     51.77 o 
   2  13  -9       39.28       23.30     49.19 o 
   3  13  -9       39.97        2.59     54.36 o 
   4  13  -9       58.19       44.01     46.60 o 
  -3  14  -9        0.71      -36.24     77.66 o 
  -2  14  -9       73.97       56.95     77.66 o 
  -1  14  -9        1.15      -33.65     56.95 o 
   0  14  -9        1.73      -10.35     59.54 o 
   1  14  -9        1.19      -31.06     93.19 o 
  -2  -8  -8        7.25      -33.65     77.66 o 
  -1  -8  -8       27.37        2.59     75.07 o 
   0  -8  -8      180.74      305.47     69.90 o 
   1  -8  -8       23.58      -28.48     67.31 o 
   2  -8  -8        2.47      -15.53     69.90 o 
   3  -8  -8       44.26       28.48     67.31 o 
   4  -8  -8       16.12       31.06     72.48 o 
  -4  -7  -8       40.72       33.65     51.77 o 
  -3  -7  -8        1.36      -15.53     64.72 o 
  -2  -7  -8       16.11       10.35     62.13 o 
  -1  -7  -8      156.04      139.79     41.42 o 
   0  -7  -8        2.85       -7.77     56.95 o 
   1  -7  -8      152.14      152.73     56.95 o 
   2  -7  -8       10.27      -18.12     59.54 o 
   3  -7  -8        0.58       -7.77     56.95 o 
   4  -7  -8       23.31       23.30     59.54 o 
   5  -7  -8        0.89       -2.59     64.72 o 
   7  -7  -8       93.81       28.48     64.72 o 
  -5  -6  -8        9.18       -7.77     64.72 o 
  -4  -6  -8       51.15       33.65     44.01 o 
  -3  -6  -8       10.98       -2.59     54.36 o 
  -2  -6  -8       21.51       -7.77     36.24 o 
  -1  -6  -8        5.66      -15.53     33.65 o 
   0  -6  -8      415.47      799.91     31.06 o 
   1  -6  -8        4.60      -10.35     28.48 o 
   2  -6  -8       29.78       33.65     51.77 o 
   3  -6  -8       10.24        7.77     51.77 o 
   4  -6  -8       94.63      108.73     54.36 o 
   5  -6  -8        0.01      -20.71     51.77 o 
   6  -6  -8       35.10       67.31     51.77 o 
   7  -6  -8       23.17       59.54     54.36 o 
   8  -6  -8       11.68      -15.53     49.19 o 
  -7  -5  -8        1.00      -36.24     88.02 o 
  -6  -5  -8       26.64      -12.94     49.19 o 
  -5  -5  -8        8.15       -5.18     44.01 o 
  -4  -5  -8        0.20      -25.89     38.83 o 
  -3  -5  -8       58.63       56.95     36.24 o 
  -2  -5  -8       25.79       31.06     31.06 o 
  -1  -5  -8      136.42      113.90     28.48 o 
   0  -5  -8        0.04        0.00     28.48 o 
   1  -5  -8      152.30      155.32     23.30 o 
   2  -5  -8       75.15       69.90     10.35 o 
   3  -5  -8       30.59       23.30     33.65 o 
   4  -5  -8        7.33        5.18     33.65 o 
   5  -5  -8        1.42      -10.35     44.01 o 
   6  -5  -8       30.12       23.30     46.60 o 
   7  -5  -8        6.09       -5.18     51.77 o 
   8  -5  -8        2.36       23.30     44.01 o 
   9  -5  -8       26.40       28.48     46.60 o 
  -8  -4  -8        2.42       -7.77     93.19 o 
  -7  -4  -8        8.71       -2.59     59.54 o 
  -6  -4  -8        8.78      -28.48     41.42 o 
  -5  -4  -8        0.17      -12.94     38.83 o 
  -4  -4  -8       19.26      -10.35     33.65 o 
  -3  -4  -8       14.29        7.77     25.89 o 
  -2  -4  -8      265.92      346.89     23.30 o 
  -1  -4  -8       82.23       69.90     25.89 o 
   0  -4  -8      372.13      445.26     23.30 o 
   1  -4  -8       82.69       28.48     18.12 o 
   2  -4  -8       84.36       85.43     28.48 o 
   3  -4  -8       10.38        2.59     28.48 o 
   4  -4  -8       18.29       10.35     25.89 o 
   5  -4  -8      204.12      289.94     38.83 o 
   6  -4  -8       26.74       67.31     44.01 o 
   7  -4  -8        3.34      -20.71     33.65 o 
   8  -4  -8        6.92      -10.35     38.83 o 
   9  -4  -8       42.07        5.18     41.42 o 
  10  -4  -8       75.61       -2.59     77.66 o 
  -8  -3  -8        0.39        0.00     51.77 o 
  -7  -3  -8      233.13      292.52     38.83 o 
  -6  -3  -8        1.42      -10.35     36.24 o 
  -5  -3  -8       56.96       49.19     33.65 o 
  -4  -3  -8        1.98        2.59     31.06 o 
  -3  -3  -8        1.12      -15.53     23.30 o 
  -2  -3  -8      101.69      119.08     20.71 o 
  -1  -3  -8       23.96       25.89     18.12 o 
   0  -3  -8       38.44       38.83     18.12 o 
   1  -3  -8       23.12       12.94     25.89 o 
   2  -3  -8      162.52      186.39     23.30 o 
   3  -3  -8        7.48       12.94     23.30 o 
   4  -3  -8       10.58       -2.59     20.71 o 
   5  -3  -8       31.63       41.42     36.24 o 
   6  -3  -8        4.13       -5.18     31.06 o 
   7  -3  -8       26.08       23.30     31.06 o 
   8  -3  -8       28.02       23.30     36.24 o 
   9  -3  -8      114.58       95.78     62.13 o 
  10  -3  -8        0.75        0.00     72.48 o 
  -9  -2  -8        0.03      -31.06     88.02 o 
  -8  -2  -8        5.98       -5.18     38.83 o 
  -7  -2  -8       29.34       20.71     33.65 o 
  -6  -2  -8       27.02        5.18     25.89 o 
  -5  -2  -8        2.04      -18.12     23.30 o 
  -4  -2  -8      337.02      365.01     20.71 o 
  -3  -2  -8       18.79       15.53     18.12 o 
  -2  -2  -8      113.79      121.67     15.53 o 
  -1  -2  -8       16.86       18.12     15.53 o 
   0  -2  -8      325.35      600.58     12.94 o 
   1  -2  -8       17.72       15.53     12.94 o 
   2  -2  -8      141.74      142.38     18.12 o 
   3  -2  -8        1.44       -5.18     18.12 o 
   4  -2  -8       15.16        0.00     18.12 o 
   5  -2  -8       72.31      103.55     25.89 o 
   6  -2  -8       24.60       15.53     25.89 o 
   7  -2  -8       22.34       25.89     28.48 o 
   8  -2  -8        0.88      -12.94     51.77 o 
   9  -2  -8        0.33       -5.18     59.54 o 
  10  -2  -8      288.87      297.70     67.31 o 
  11  -2  -8       30.01      -36.24     75.07 o 
  -9  -1  -8       81.04       54.36     41.42 o 
  -8  -1  -8       25.30        2.59     36.24 o 
  -7  -1  -8       17.01       18.12     25.89 o 
  -6  -1  -8      180.72      181.21     23.30 o 
  -5  -1  -8        2.14        0.00     20.71 o 
  -4  -1  -8       27.13       10.35     18.12 o 
  -3  -1  -8      199.67      201.92     18.12 o 
  -2  -1  -8      106.58      100.96     15.53 o 
  -1  -1  -8      564.19      419.37     15.53 o 
   0  -1  -8        0.48       -2.59     10.35 o 
   1  -1  -8      609.94      592.81     15.53 o 
   2  -1  -8        0.59      -12.94     15.53 o 
   3  -1  -8      345.06      297.70     12.94 o 
   4  -1  -8        0.27        0.00     12.94 o 
   5  -1  -8        0.64      -12.94     20.71 o 
   6  -1  -8      203.60      258.87     23.30 o 
   7  -1  -8      211.05      222.63     44.01 o 
   8  -1  -8        1.04        5.18     49.19 o 
   9  -1  -8       51.55       -5.18     54.36 o 
  10  -1  -8        0.05       -5.18     62.13 o 
  11  -1  -8      106.52      116.49     75.07 o 
 -10   0  -8       64.17       12.94     85.43 o 
  -9   0  -8      196.82      134.61     72.48 o 
  -8   0  -8      128.94      100.96     33.65 o 
  -7   0  -8       10.09        0.00     20.71 o 
  -6   0  -8       47.83       41.42     20.71 o 
  -5   0  -8      489.00      561.75     18.12 o 
  -4   0  -8        8.67        0.00     18.12 o 
  -3   0  -8        1.32       -5.18     15.53 o 
  -2   0  -8        5.71        2.59     15.53 o 
  -1   0  -8       27.59       28.48     15.53 o 
   0   0  -8     1623.35     2477.40     25.89 o 
   1   0  -8       23.54       10.35     10.35 o 
   2   0  -8       35.79       20.71     15.53 o 
   3   0  -8        9.66        0.00     12.94 o 
   4   0  -8        7.35        2.59     10.35 o 
   5   0  -8      102.18       98.37     31.06 o 
   6   0  -8       70.19      119.08     36.24 o 
   7   0  -8      229.30      261.46     41.42 o 
   8   0  -8       60.88      103.55     44.01 o 
   9   0  -8       27.70      -10.35     54.36 o 
  10   0  -8      106.07       28.48     62.13 o 
  11   0  -8       32.37       31.06     69.90 o 
 -10   1  -8       93.86       46.60     80.25 o 
  -9   1  -8        8.03       -7.77     69.90 o 
  -8   1  -8       26.35        0.00     59.54 o 
  -7   1  -8      168.79      103.55     10.35 o 
  -6   1  -8       78.36       82.84     15.53 o 
  -5   1  -8        1.11       -5.18     15.53 o 
  -4   1  -8        1.98       12.94     15.53 o 
  -3   1  -8      242.91      217.45     15.53 o 
  -2   1  -8      298.75      253.69     10.35 o 
  -1   1  -8        2.43        0.00     10.35 o 
   0   1  -8        3.81       10.35     10.35 o 
   1   1  -8        2.01        2.59     10.35 o 
   2   1  -8      594.05      600.58     18.12 o 
   3   1  -8        0.27        5.18      7.77 o 
   4   1  -8       16.20       12.94     23.30 o 
   5   1  -8       76.52      160.50     31.06 o 
   6   1  -8       41.99       41.42     33.65 o 
   7   1  -8      115.72      144.97     38.83 o 
   8   1  -8      314.39      406.43     46.60 o 
   9   1  -8       38.83       41.42     51.77 o 
  10   1  -8        3.33       10.35     59.54 o 
  11   1  -8        0.00      -20.71     69.90 o 
  12   1  -8       38.60       -2.59     80.25 o 
 -10   2  -8      190.96      137.20     77.66 o 
  -9   2  -8      175.03       98.37     67.31 o 
  -8   2  -8       87.45      100.96     56.95 o 
  -7   2  -8      218.37      276.99     46.60 o 
  -6   2  -8       41.50       20.71      7.77 o 
  -5   2  -8       14.85       18.12     10.35 o 
  -4   2  -8      135.76      124.26     12.94 o 
  -3   2  -8       37.21       33.65     12.94 o 
  -2   2  -8       52.04       41.42     12.94 o 
  -1   2  -8      269.56      243.34     12.94 o 
   0   2  -8     1482.30     2293.60     23.30 o 
   1   2  -8      243.89      144.97     10.35 o 
   2   2  -8       20.96       18.12     18.12 o 
   3   2  -8       58.80       59.54     18.12 o 
   4   2  -8      102.42       82.84     12.94 o 
   5   2  -8      171.76      243.34     31.06 o 
   6   2  -8      174.13      253.69     36.24 o 
   7   2  -8      151.58      142.38     38.83 o 
   8   2  -8        3.35      -25.89     44.01 o 
   9   2  -8        0.42       10.35     49.19 o 
  10   2  -8      127.78       93.19     56.95 o 
  11   2  -8        3.64       -7.77     67.31 o 
 -11   3  -8      143.65       72.48     85.43 o 
 -10   3  -8        3.24       -7.77     77.66 o 
  -9   3  -8       58.97        2.59     64.72 o 
  -8   3  -8      399.74      377.95     49.19 o 
  -7   3  -8       12.80       10.35     46.60 o 
  -6   3  -8      392.87      424.55     41.42 o 
  -5   3  -8        9.34       23.30     36.24 o 
  -4   3  -8       42.16       25.89     12.94 o 
  -3   3  -8       18.84       -2.59     15.53 o 
  -2   3  -8       48.38       62.13     15.53 o 
  -1   3  -8      875.96      931.94     20.71 o 
   0   3  -8       18.05       18.12     15.53 o 
   1   3  -8      846.93      763.67     23.30 o 
   2   3  -8       38.60       56.95     23.30 o 
   3   3  -8       23.32       10.35     25.89 o 
   4   3  -8       30.19       18.12      7.77 o 
   5   3  -8       62.48       77.66     18.12 o 
   6   3  -8       62.95       49.19     33.65 o 
   7   3  -8       62.72       77.66     38.83 o 
   8   3  -8       11.53       10.35     44.01 o 
   9   3  -8       40.53      -12.94     49.19 o 
 -11   4  -8       88.67       75.07     90.60 o 
 -10   4  -8      387.44      310.65     77.66 o 
  -9   4  -8      163.15      150.15     64.72 o 
  -8   4  -8        6.16       49.19     54.36 o 
  -7   4  -8      738.67      856.86     49.19 o 
  -6   4  -8     1041.87     1193.40     49.19 o 
  -5   4  -8     1368.26     1693.02     51.77 o 
  -4   4  -8      248.34      248.52     25.89 o 
  -3   4  -8      406.95      388.31     23.30 o 
  -2   4  -8       26.56       23.30     15.53 o 
  -1   4  -8      663.59      724.84     20.71 o 
   0   4  -8     4149.32     5959.21     62.13 o 
   1   4  -8      649.71      634.23     18.12 o 
   2   4  -8       68.34       56.95     23.30 o 
   3   4  -8      268.40      279.58     25.89 o 
   4   4  -8      193.13      191.56     10.35 o 
   5   4  -8      404.65      427.14     12.94 o 
   6   4  -8      110.75      126.85     20.71 o 
   7   4  -8        1.59      -12.94     38.83 o 
 -11   5  -8       42.48       -5.18     88.02 o 
 -10   5  -8        4.42      -23.30     77.66 o 
  -9   5  -8       68.35       49.19     59.54 o 
  -8   5  -8        1.51       31.06     51.77 o 
  -7   5  -8        9.97       -7.77     49.19 o 
  -6   5  -8        6.39       15.53     41.42 o 
  -5   5  -8      726.31      957.82     44.01 o 
  -4   5  -8      853.97      815.44     31.06 o 
  -3   5  -8      304.46      297.70     23.30 o 
  -2   5  -8       25.02       23.30     20.71 o 
  -1   5  -8      132.93      139.79     23.30 o 
   0   5  -8        0.41        7.77     23.30 o 
   3   5  -8      175.27      144.97     18.12 o 
   4   5  -8      197.29      183.80     15.53 o 
   5   5  -8      475.78      447.85     15.53 o 
   6   5  -8       45.30       31.06     31.06 o 
   7   5  -8       65.00       31.06     33.65 o 
 -11   6  -8        0.21        7.77     85.43 o 
 -10   6  -8       13.09       12.94     77.66 o 
  -9   6  -8       55.88       -2.59     67.31 o 
  -8   6  -8      552.78      678.24     56.95 o 
  -7   6  -8      524.30      486.68     49.19 o 
  -6   6  -8     1177.55     1258.11     51.77 o 
  -5   6  -8       33.37       41.42     38.83 o 
  -4   6  -8      319.60      282.17     28.48 o 
  -3   6  -8      330.72      346.89     25.89 o 
  -2   6  -8      166.39      204.51     20.71 o 
  -1   6  -8      795.90      786.97     33.65 o 
   0   6  -8     2540.99     3810.58     62.13 o 
   2   6  -8       86.10      116.49     20.71 o 
   3   6  -8      331.21      321.00     20.71 o 
   4   6  -8      280.95      248.52     20.71 o 
   5   6  -8        0.92       10.35     20.71 o 
   6   6  -8      716.82      742.96     38.83 o 
   7   6  -8      779.21      797.32     41.42 o 
   8   6  -8      477.61      357.24     44.01 o 
 -10   7  -8       25.42      -28.48     75.07 o 
  -9   7  -8        5.24      -12.94     67.31 o 
  -8   7  -8        8.93       -2.59     59.54 o 
  -7   7  -8       82.33      111.31     49.19 o 
  -6   7  -8      422.78      512.56     44.01 o 
  -5   7  -8      720.18      898.28     44.01 o 
  -4   7  -8     1126.92     1009.60     33.65 o 
  -3   7  -8        3.18        2.59     25.89 o 
  -2   7  -8      663.23      900.87     28.48 o 
  -1   7  -8      113.90       98.37     28.48 o 
   2   7  -8      701.90      942.29     31.06 o 
   3   7  -8       23.84       18.12     25.89 o 
   4   7  -8     1698.84     1672.31     38.83 o 
   5   7  -8      576.22      642.00     23.30 o 
   6   7  -8      384.05      432.31     25.89 o 
   7   7  -8       24.83       -7.77     41.42 o 
   8   7  -8       16.86       20.71     51.77 o 
 -10   8  -8        2.76      -31.06     80.25 o 
  -9   8  -8        9.65        2.59     72.48 o 
  -8   8  -8       97.43      186.39     54.36 o 
  -7   8  -8       75.98       64.72     49.19 o 
  -6   8  -8      351.74      388.31     44.01 o 
  -5   8  -8     1674.08     2019.19     59.54 o 
  -4   8  -8      391.53      383.13     31.06 o 
  -3   8  -8      184.01      207.10     28.48 o 
  -2   8  -8      392.80      499.62     25.89 o 
  -1   8  -8        1.95        7.77     31.06 o 
   1   8  -8        2.45       15.53     28.48 o 
   2   8  -8      353.88      473.73     23.30 o 
   3   8  -8      279.84      349.48     23.30 o 
   4   8  -8      586.04      621.29     25.89 o 
   5   8  -8     2350.88     2614.60     41.42 o 
   6   8  -8      890.02     1126.09     28.48 o 
   7   8  -8      110.43       49.19     38.83 o 
   8   8  -8      211.94      240.75     56.95 o 
 -10   9  -8        0.54      -36.24     85.43 o 
  -8   9  -8       48.30       64.72     62.13 o 
  -7   9  -8       34.03       64.72     51.77 o 
  -6   9  -8       63.30       56.95     49.19 o 
  -5   9  -8      170.29      217.45     46.60 o 
  -4   9  -8       29.82       15.53     41.42 o 
  -3   9  -8      795.42      810.27     44.01 o 
  -2   9  -8        7.20       12.94     31.06 o 
   0   9  -8       14.86        7.77     25.89 o 
   1   9  -8       23.90       20.71     25.89 o 
   2   9  -8      113.52      132.02     25.89 o 
   3   9  -8     2018.73     2026.96     41.42 o 
   4   9  -8      313.65      333.94     23.30 o 
   5   9  -8      255.80      245.93     28.48 o 
   6   9  -8      132.17      188.98     31.06 o 
   7   9  -8       17.14        0.00     44.01 o 
   8   9  -8       56.94       49.19     49.19 o 
   9   9  -8       97.18       64.72     56.95 o 
  -9  10  -8        3.66       -7.77     82.84 o 
  -8  10  -8       25.53       -5.18     72.48 o 
  -7  10  -8        9.12        0.00     62.13 o 
  -6  10  -8       20.33       -2.59     56.95 o 
  -5  10  -8      164.08      271.81     49.19 o 
  -4  10  -8      158.43      108.73     49.19 o 
  -3  10  -8      723.18      799.91     33.65 o 
  -2  10  -8        2.77      -28.48     31.06 o 
  -1  10  -8       13.87       18.12     28.48 o 
   0  10  -8      366.63      491.86     28.48 o 
   1  10  -8       16.90       -5.18     31.06 o 
   2  10  -8        0.88      -20.71     31.06 o 
   3  10  -8     1300.65     1304.71     36.24 o 
   4  10  -8      905.47      887.93     28.48 o 
   5  10  -8       20.59       56.95     31.06 o 
   6  10  -8       20.42      -18.12     33.65 o 
   7  10  -8      191.86      199.33     51.77 o 
   8  10  -8       22.09      -10.35     95.78 o 
  -8  11  -8       35.17       80.25     77.66 o 
  -7  11  -8        0.81      -10.35     72.48 o 
  -6  11  -8       25.58       33.65     64.72 o 
  -5  11  -8        0.37        7.77     59.54 o 
  -4  11  -8       47.15       23.30     56.95 o 
  -3  11  -8        0.23       -7.77     36.24 o 
  -2  11  -8        1.37        0.00     33.65 o 
  -1  11  -8       39.86       28.48     33.65 o 
   0  11  -8        6.08       -2.59     33.65 o 
   1  11  -8       38.96       33.65     36.24 o 
   2  11  -8       10.21        0.00     36.24 o 
   3  11  -8       60.97       -2.59     33.65 o 
   4  11  -8      226.64      222.63     33.65 o 
   5  11  -8       45.27       54.36     36.24 o 
   6  11  -8      212.92      225.22     41.42 o 
   7  11  -8       82.90       33.65     59.54 o 
  -7  12  -8       86.83       88.02     75.07 o 
  -5  12  -8      103.16      113.90     64.72 o 
  -4  12  -8       32.10       -7.77     56.95 o 
  -3  12  -8        8.85        0.00     38.83 o 
  -2  12  -8      139.96      134.61     38.83 o 
  -1  12  -8        1.09      -10.35     38.83 o 
   0  12  -8       39.34       64.72     38.83 o 
   1  12  -8        1.36        0.00     41.42 o 
   2  12  -8      196.63      137.20     41.42 o 
   3  12  -8        0.07      -23.30     44.01 o 
   4  12  -8        0.38        0.00     51.77 o 
   5  12  -8       60.78       25.89     44.01 o 
   6  12  -8      216.73      235.57     49.19 o 
  -6  13  -8      104.50      103.55     56.95 o 
  -5  13  -8       40.67       51.77     72.48 o 
  -4  13  -8       28.02       56.95     67.31 o 
  -3  13  -8       29.12        7.77     46.60 o 
  -2  13  -8        9.66       -7.77     46.60 o 
  -1  13  -8       64.44       54.36     46.60 o 
   0  13  -8        0.53      -10.35     49.19 o 
   1  13  -8       67.97       54.36     49.19 o 
   3  13  -8       83.10       88.02     44.01 o 
   4  13  -8        0.00      -15.53     75.07 o 
  -2  14  -8        3.48       -5.18     54.36 o 
  -1  14  -8       81.90       49.19     54.36 o 
   0  14  -8       60.12       72.48     56.95 o 
   1  14  -8       78.06       36.24     54.36 o 
   2  14  -8       11.20        0.00     98.37 o 
  -1  -9  -7        6.20      -33.65     77.66 o 
   0  -9  -7      123.79      163.09     72.48 o 
   1  -9  -7        6.06        7.77     69.90 o 
   2  -9  -7        8.64        0.00     72.48 o 
   3  -9  -7        0.30       12.94     72.48 o 
   4  -9  -7        0.95      -33.65     72.48 o 
  -4  -8  -7       22.14       12.94     59.54 o 
  -3  -8  -7       87.64      116.49     54.36 o 
  -2  -8  -7       46.56       46.60     49.19 o 
  -1  -8  -7       43.94       36.24     46.60 o 
   0  -8  -7        1.36      -31.06     59.54 o 
   1  -8  -7       40.91       36.24     62.13 o 
   2  -8  -7       20.68        2.59     62.13 o 
   3  -8  -7       55.75       80.25     62.13 o 
   4  -8  -7       19.12       -5.18     62.13 o 
   5  -8  -7        0.05      -28.48     64.72 o 
   6  -8  -7       21.89      -18.12     69.90 o 
   7  -8  -7       28.34       -2.59     72.48 o 
  -5  -7  -7        8.66        0.00     54.36 o 
  -4  -7  -7       82.54       33.65     46.60 o 
  -3  -7  -7       30.35       15.53     44.01 o 
  -2  -7  -7       20.14       38.83     41.42 o 
  -1  -7  -7        0.81      -31.06     38.83 o 
   0  -7  -7        3.41      -15.53     36.24 o 
   1  -7  -7        0.78      -23.30     33.65 o 
   2  -7  -7       26.55       25.89     28.48 o 
   3  -7  -7        5.71       15.53     51.77 o 
   4  -7  -7       54.69       69.90     51.77 o 
   5  -7  -7       18.52       15.53     54.36 o 
   6  -7  -7       32.50       15.53     56.95 o 
   7  -7  -7       84.34      103.55     56.95 o 
   8  -7  -7       19.14       51.77     62.13 o 
  -7  -6  -7       90.30       90.60     54.36 o 
  -6  -6  -7        3.24      -12.94     46.60 o 
  -5  -6  -7        0.00      -25.89     44.01 o 
  -4  -6  -7       16.04        7.77     41.42 o 
  -3  -6  -7        0.03        7.77     38.83 o 
  -2  -6  -7       73.73      113.90     33.65 o 
  -1  -6  -7      111.81       59.54     31.06 o 
   0  -6  -7        8.35       -7.77     31.06 o 
   1  -6  -7      122.50      188.98     25.89 o 
   2  -6  -7       54.88       36.24     15.53 o 
   3  -6  -7        2.01        2.59     44.01 o 
   4  -6  -7       59.10       69.90     44.01 o 
   5  -6  -7        1.99       15.53     46.60 o 
   7  -6  -7        0.18      -36.24     49.19 o 
   8  -6  -7       70.05       85.43     54.36 o 
   9  -6  -7      124.55      103.55     49.19 o 
  -8  -5  -7       11.02       -5.18     54.36 o 
  -7  -5  -7       22.45        7.77     46.60 o 
  -6  -5  -7       34.76       31.06     41.42 o 
  -5  -5  -7       20.40       36.24     36.24 o 
  -4  -5  -7      103.32      134.61     33.65 o 
  -3  -5  -7        9.22        7.77     31.06 o 
  -2  -5  -7       95.04       93.19     28.48 o 
  -1  -5  -7     1248.60     1361.66     31.06 o 
   0  -5  -7      206.55      445.26     23.30 o 
   1  -5  -7     1239.16     1291.77     23.30 o 
   2  -5  -7       12.81       10.35     12.94 o 
   3  -5  -7       82.64       75.07     28.48 o 
   4  -5  -7       12.87       20.71     28.48 o 
   5  -5  -7       69.65      106.14     41.42 o 
   6  -5  -7       44.23       31.06     38.83 o 
   7  -5  -7       90.60      103.55     41.42 o 
   8  -5  -7       10.06      -18.12     36.24 o 
   9  -5  -7        0.17      -15.53     41.42 o 
  10  -5  -7        0.00      -23.30     59.54 o 
  -8  -4  -7       11.42       -5.18     46.60 o 
  -7  -4  -7        5.21      -23.30     38.83 o 
  -6  -4  -7       34.54       54.36     33.65 o 
  -5  -4  -7        3.30       33.65     31.06 o 
  -4  -4  -7      135.18      150.15     28.48 o 
  -3  -4  -7        1.07        5.18     23.30 o 
  -2  -4  -7        1.15      -18.12     20.71 o 
  -1  -4  -7       23.32       23.30     20.71 o 
   0  -4  -7       73.14       82.84     18.12 o 
   1  -4  -7       25.60       20.71     15.53 o 
   2  -4  -7       25.99       23.30      7.77 o 
   3  -4  -7       22.91       12.94     23.30 o 
   4  -4  -7       81.87       72.48     23.30 o 
   5  -4  -7        8.84       -5.18     31.06 o 
   6  -4  -7      255.66      300.29     33.65 o 
   7  -4  -7       14.42        2.59     31.06 o 
   8  -4  -7        1.29      -18.12     33.65 o 
   9  -4  -7        1.93        0.00     38.83 o 
  10  -4  -7       31.24       -7.77     67.31 o 
  11  -4  -7       14.21        5.18     80.25 o 
  -9  -3  -7       36.07       -7.77     44.01 o 
  -8  -3  -7        2.42      -12.94     75.07 o 
  -7  -3  -7        3.05      -20.71     36.24 o 
  -6  -3  -7       28.08       49.19     31.06 o 
  -5  -3  -7      302.82      365.01     28.48 o 
  -4  -3  -7      292.28      328.77     23.30 o 
  -3  -3  -7       26.35       10.35     20.71 o 
  -2  -3  -7       10.17        2.59     15.53 o 
  -1  -3  -7       20.44       12.94     12.94 o 
   0  -3  -7      216.64      416.78     15.53 o 
   1  -3  -7       19.46       10.35     12.94 o 
   2  -3  -7       43.08       67.31     18.12 o 
   3  -3  -7      365.01      362.42     20.71 o 
   4  -3  -7      322.28      336.53     18.12 o 
   5  -3  -7       72.74       64.72     28.48 o 
   6  -3  -7        6.12       -5.18     25.89 o 
   7  -3  -7       93.65      106.14     28.48 o 
   8  -3  -7       14.11       33.65     31.06 o 
   9  -3  -7      443.78      385.72     54.36 o 
 -10  -2  -7        6.92      -36.24     93.19 o 
  -9  -2  -7       31.92       20.71     38.83 o 
  -8  -2  -7        7.14       -5.18     33.65 o 
  -7  -2  -7       31.15       36.24     31.06 o 
  -6  -2  -7        5.09      -10.35     28.48 o 
  -5  -2  -7        6.55        2.59     25.89 o 
  -4  -2  -7        0.00       -5.18     20.71 o 
  -3  -2  -7       16.52        5.18     15.53 o 
  -2  -2  -7       61.28       49.19     12.94 o 
  -1  -2  -7      118.83       88.02     12.94 o 
   0  -2  -7        3.33        7.77     10.35 o 
   1  -2  -7      127.04      152.73     15.53 o 
   2  -2  -7       52.53       64.72     15.53 o 
   3  -2  -7        3.27       -2.59     12.94 o 
   4  -2  -7        1.00       -7.77     15.53 o 
   5  -2  -7      171.25      170.85     20.71 o 
   6  -2  -7       16.32       20.71     23.30 o 
   7  -2  -7      474.35      528.10     25.89 o 
   8  -2  -7        1.54       -2.59     44.01 o 
   9  -2  -7       29.75       10.35     51.77 o 
  10  -2  -7      222.59      207.10     59.54 o 
  11  -2  -7      146.07      139.79     67.31 o 
 -10  -1  -7      239.51      214.86     85.43 o 
  -9  -1  -7        0.80        5.18     36.24 o 
  -8  -1  -7        1.36      -18.12     31.06 o 
  -7  -1  -7       25.59       15.53     25.89 o 
  -6  -1  -7       19.53       10.35     23.30 o 
  -5  -1  -7      185.67      217.45     18.12 o 
  -4  -1  -7      281.43      264.05     15.53 o 
  -3  -1  -7       37.90       33.65     15.53 o 
  -2  -1  -7      120.22       98.37     12.94 o 
  -1  -1  -7       37.88       72.48     12.94 o 
   0  -1  -7      659.12      732.61     15.53 o 
   1  -1  -7       31.57        5.18      7.77 o 
   2  -1  -7       25.83       18.12     12.94 o 
   3  -1  -7       21.28       20.71     12.94 o 
   4  -1  -7     1407.93     1382.37     18.12 o 
   5  -1  -7       79.48      108.73     18.12 o 
   6  -1  -7       85.10       90.60     20.71 o 
   7  -1  -7      127.29      129.44     36.24 o 
   8  -1  -7       90.86       93.19     44.01 o 
   9  -1  -7        0.16      -15.53     46.60 o 
  10  -1  -7        2.44       10.35     56.95 o 
  11  -1  -7       16.76        7.77     69.90 o 
  12  -1  -7      138.53       62.13     77.66 o 
 -11   0  -7       44.38       -2.59     90.60 o 
 -10   0  -7        3.16       -5.18     77.66 o 
  -9   0  -7       36.05        7.77     64.72 o 
  -8   0  -7       28.17        7.77     18.12 o 
  -7   0  -7      201.45      196.74     18.12 o 
  -6   0  -7      184.87      204.51     15.53 o 
  -5   0  -7        9.23       20.71     15.53 o 
  -4   0  -7       56.79       62.13     12.94 o 
  -3   0  -7      150.98      126.85     12.94 o 
  -2   0  -7      778.41      755.90     18.12 o 
  -1   0  -7       28.40       28.48     15.53 o 
   0   0  -7        0.02        2.59     10.35 o 
   1   0  -7       30.91       23.30     10.35 o 
   2   0  -7     1314.13     1346.13     20.71 o 
   3   0  -7       70.69       51.77     10.35 o 
   4   0  -7       72.05       75.07     15.53 o 
   5   0  -7      120.07      173.44     23.30 o 
   6   0  -7      249.36      354.65     31.06 o 
   7   0  -7       16.82       23.30     36.24 o 
   8   0  -7        3.10       12.94     41.42 o 
   9   0  -7      152.27      124.26     46.60 o 
  10   0  -7       62.88       28.48     56.95 o 
  11   0  -7       24.61        2.59     62.13 o 
  12   0  -7       38.76        0.00     75.07 o 
 -11   1  -7       46.34        5.18     85.43 o 
 -10   1  -7       36.07       12.94     72.48 o 
  -8   1  -7       39.29       64.72     51.77 o 
  -7   1  -7      237.96      274.40     44.01 o 
  -6   1  -7       61.67       56.95     10.35 o 
  -5   1  -7       71.21       56.95     12.94 o 
  -4   1  -7        0.84        5.18     12.94 o 
  -3   1  -7      158.05      157.91     10.35 o 
  -2   1  -7      243.68      212.27     10.35 o 
  -1   1  -7      580.35      577.28     12.94 o 
   0   1  -7     1483.84     2347.96     20.71 o 
   1   1  -7      587.03      434.90     10.35 o 
   2   1  -7      227.80      178.62     12.94 o 
   3   1  -7      189.95      168.27      7.77 o 
   4   1  -7       13.96       25.89     18.12 o 
   5   1  -7     1146.12     1698.19     33.65 o 
   6   1  -7       99.01      103.55     28.48 o 
   7   1  -7       46.28       36.24     36.24 o 
   8   1  -7       99.51      163.09     41.42 o 
   9   1  -7      145.89      119.08     46.60 o 
  10   1  -7       29.69       15.53     54.36 o 
  11   1  -7       15.90       10.35     62.13 o 
  12   1  -7       26.68       -7.77     72.48 o 
 -11   2  -7       20.95       -5.18     82.84 o 
 -10   2  -7       22.73       10.35     69.90 o 
  -9   2  -7       20.74      -10.35     59.54 o 
  -8   2  -7      275.66      339.12     49.19 o 
  -7   2  -7      131.71      160.50     41.42 o 
  -6   2  -7       51.58       59.54     36.24 o 
  -5   2  -7      122.23       85.43     10.35 o 
  -4   2  -7        0.19        5.18      7.77 o 
  -3   2  -7      510.41      383.13     10.35 o 
  -2   2  -7       63.94       67.31     10.35 o 
  -1   2  -7     1858.04     1713.73     20.71 o 
   0   2  -7        3.87       -2.59     10.35 o 
   1   2  -7     1905.15     1770.68     20.71 o 
   2   2  -7        0.89        7.77     15.53 o 
   3   2  -7      697.83      592.81     20.71 o 
   4   2  -7       86.94       82.84     12.94 o 
   5   2  -7      206.01      225.22     25.89 o 
   6   2  -7       70.75      144.97     31.06 o 
   7   2  -7      892.69     1294.36     46.60 o 
   8   2  -7        4.31      -12.94     38.83 o 
   9   2  -7        6.26       -2.59     46.60 o 
  10   2  -7      162.11      113.90     51.77 o 
  -7   3  -7      151.51      132.02     41.42 o 
  -6   3  -7      175.63      178.62     36.24 o 
  -5   3  -7      265.65      292.52     31.06 o 
  -4   3  -7      100.95      106.14     20.71 o 
  -3   3  -7        6.80        0.00     10.35 o 
  -2   3  -7      374.10      390.90     15.53 o 
  -1   3  -7      634.76      792.15     18.12 o 
   0   3  -7     6644.20    10080.44    111.31 o 
   1   3  -7      602.11      603.17     18.12 o 
   2   3  -7      694.53      781.79     31.06 o 
   3   3  -7        0.35       -7.77     20.71 o 
   4   3  -7      778.65      864.63     12.94 o 
   5   3  -7       21.68       15.53     15.53 o 
   6   3  -7       48.93       36.24     31.06 o 
   7   3  -7      574.16      709.31     38.83 o 
   8   3  -7      564.83      810.27     41.42 o 
 -11   4  -7       21.71       90.60     82.84 o 
 -10   4  -7        0.02        2.59     67.31 o 
  -9   4  -7        9.53       20.71     59.54 o 
  -8   4  -7       17.58       25.89     46.60 o 
  -7   4  -7       61.34       80.25     44.01 o 
  -5   4  -7       68.90       80.25     25.89 o 
  -4   4  -7        9.33        7.77     23.30 o 
  -3   4  -7        9.06        5.18     18.12 o 
  -2   4  -7        0.81       -5.18     15.53 o 
  -1   4  -7     3007.72     2971.84     49.19 o 
   0   4  -7        0.76        7.77     12.94 o 
   1   4  -7     3129.54     3316.14     49.19 o 
   2   4  -7        3.88      -10.35     18.12 o 
   3   4  -7        2.63       10.35     10.35 o 
   4   4  -7      138.71      113.90     10.35 o 
   5   4  -7       76.03       59.54     18.12 o 
   6   4  -7      943.08     1141.62     36.24 o 
 -11   5  -7       39.65       10.35     82.84 o 
 -10   5  -7       66.47        0.00     69.90 o 
  -9   5  -7       33.16        2.59     54.36 o 
  -8   5  -7       12.59        7.77     46.60 o 
  -7   5  -7        1.38       15.53     44.01 o 
  -6   5  -7       88.28       59.54     36.24 o 
  -5   5  -7        5.53       59.54     28.48 o 
  -4   5  -7        8.39       18.12     23.30 o 
  -3   5  -7       37.07       44.01     20.71 o 
  -2   5  -7        8.14       12.94     18.12 o 
  -1   5  -7      248.43      157.91     23.30 o 
   0   5  -7     1377.86     1907.88     41.42 o 
   3   5  -7      442.22      354.65     18.12 o 
   4   5  -7       91.83       88.02     12.94 o 
   5   5  -7     1215.82     1905.29     25.89 o 
   6   5  -7     1111.20     1255.52     41.42 o 
   7   5  -7      687.17      665.30     36.24 o 
 -11   6  -7       57.04       75.07     85.43 o 
 -10   6  -7        8.56       -2.59     64.72 o 
  -9   6  -7       17.59       -5.18     59.54 o 
  -8   6  -7        5.72        7.77     46.60 o 
  -7   6  -7       65.41       31.06     41.42 o 
  -6   6  -7       44.40       59.54     38.83 o 
  -4   6  -7        1.25       12.94     25.89 o 
  -3   6  -7        2.96        7.77     20.71 o 
  -2   6  -7        0.02        0.00     20.71 o 
  -1   6  -7        5.62       10.35     18.12 o 
   0   6  -7        2.04        5.18     23.30 o 
   2   6  -7       10.79        7.77     20.71 o 
   3   6  -7       22.01       31.06     20.71 o 
   4   6  -7      118.96      103.55     15.53 o 
   5   6  -7      364.93      605.76     20.71 o 
   6   6  -7       34.18       33.65     33.65 o 
   7   6  -7       37.95       -5.18     36.24 o 
 -10   7  -7      162.64      126.85     72.48 o 
  -9   7  -7       45.70       20.71     64.72 o 
  -8   7  -7      369.04      497.03     51.77 o 
  -7   7  -7      722.72      797.32     46.60 o 
  -6   7  -7      616.34      649.77     41.42 o 
  -5   7  -7        3.49       10.35     36.24 o 
  -4   7  -7        0.39        2.59     25.89 o 
  -3   7  -7        0.00       20.71     23.30 o 
  -2   7  -7        3.63       15.53     20.71 o 
  -1   7  -7       44.26       31.06     18.12 o 
   1   7  -7       52.49       80.25     18.12 o 
   2   7  -7       63.89       82.84     18.12 o 
   3   7  -7       98.01      103.55     20.71 o 
   4   7  -7      284.49      289.94     15.53 o 
   5   7  -7       37.33       28.48     20.71 o 
   6   7  -7     1427.87     1646.42     38.83 o 
   7   7  -7      941.42      810.27     33.65 o 
   8   7  -7      442.14      491.86     38.83 o 
 -10   8  -7      115.28       54.36     75.07 o 
  -9   8  -7      153.53      212.27     67.31 o 
  -8   8  -7       16.00       12.94     54.36 o 
  -7   8  -7       27.37      -28.48     49.19 o 
  -6   8  -7      323.29      380.54     41.42 o 
  -5   8  -7      215.76      302.88     38.83 o 
  -4   8  -7      643.00      786.97     31.06 o 
  -3   8  -7        5.99      -10.35     25.89 o 
  -2   8  -7      256.39      295.11     23.30 o 
  -1   8  -7        4.28        0.00     18.12 o 
   0   8  -7        0.19       15.53     20.71 o 
   1   8  -7        4.26       -7.77     20.71 o 
   2   8  -7      131.56      191.56     23.30 o 
   3   8  -7       35.30       59.54     23.30 o 
   4   8  -7       41.74       44.01     20.71 o 
   5   8  -7      180.19      463.38     23.30 o 
   6   8  -7      747.80      996.65     36.24 o 
   7   8  -7       10.51       20.71     64.72 o 
   8   8  -7       66.65       54.36     44.01 o 
   9   8  -7        1.45      -10.35     82.84 o 
  10   8  -7       76.92       36.24     95.78 o 
 -10   9  -7       14.29      -25.89     75.07 o 
  -9   9  -7      133.82      157.91     69.90 o 
  -8   9  -7      210.52      266.64     59.54 o 
  -7   9  -7      103.13       67.31     54.36 o 
  -6   9  -7      792.95      882.75     49.19 o 
  -5   9  -7      662.84     1066.55     49.19 o 
  -4   9  -7      194.73      214.86     31.06 o 
  -3   9  -7        2.52       10.35     28.48 o 
  -2   9  -7       10.81       12.94     18.12 o 
  -1   9  -7       39.08       31.06     18.12 o 
   0   9  -7      136.47      186.39     23.30 o 
   1   9  -7       41.40       18.12     23.30 o 
   2   9  -7       22.24       20.71     25.89 o 
   3   9  -7       80.95      103.55     25.89 o 
   4   9  -7        1.19       12.94     23.30 o 
   5   9  -7      311.01      541.04     25.89 o 
   6   9  -7      920.76     1219.28     31.06 o 
   7   9  -7       25.28      -15.53     44.01 o 
   8   9  -7       11.72       -2.59     46.60 o 
   9   9  -7       73.63       28.48     95.78 o 
  -9  10  -7       87.10       28.48     75.07 o 
  -8  10  -7       44.71       41.42     67.31 o 
  -7  10  -7       13.57        0.00     59.54 o 
  -6  10  -7      123.63      186.39     54.36 o 
  -5  10  -7       28.29       69.90     49.19 o 
  -4  10  -7      116.21      129.44     33.65 o 
  -3  10  -7      842.17      862.04     23.30 o 
  -2  10  -7      836.43     1164.92     25.89 o 
  -1  10  -7       93.33       49.19     25.89 o 
   0  10  -7        3.32       10.35     28.48 o 
   1  10  -7       95.15       59.54     28.48 o 
   2  10  -7      658.36      784.38     31.06 o 
   3  10  -7        7.31        0.00     28.48 o 
   4  10  -7       30.56        7.77     28.48 o 
   5  10  -7       17.69       33.65     31.06 o 
   6  10  -7      150.33      163.09     44.01 o 
   7  10  -7       24.35       28.48     51.77 o 
   8  10  -7       49.81       18.12     56.95 o 
  -9  11  -7       26.40       15.53     80.25 o 
  -8  11  -7        3.54      -31.06     72.48 o 
  -7  11  -7      167.96      170.85     67.31 o 
  -6  11  -7       20.74      -28.48     59.54 o 
  -5  11  -7      161.39      111.31     51.77 o 
  -4  11  -7      664.07      603.17     28.48 o 
  -3  11  -7      492.05      533.27     25.89 o 
  -2  11  -7        8.08       -2.59     25.89 o 
  -1  11  -7      173.81      150.15     31.06 o 
   0  11  -7      159.08      181.21     33.65 o 
   1  11  -7      180.08      196.74     36.24 o 
   2  11  -7       29.95       -5.18     31.06 o 
   3  11  -7        3.94       -7.77     36.24 o 
   4  11  -7      180.00      144.97     31.06 o 
   5  11  -7      457.11      660.12     36.24 o 
   6  11  -7       30.15       31.06     54.36 o 
   7  11  -7        3.10       -5.18     95.78 o 
  -7  12  -7       76.49      -20.71     75.07 o 
  -6  12  -7      189.67      132.02     72.48 o 
  -5  12  -7      107.58      100.96     44.01 o 
  -4  12  -7       99.87       80.25     36.24 o 
  -3  12  -7       77.37       59.54     36.24 o 
  -2  12  -7      126.29      170.85     36.24 o 
  -1  12  -7      301.78      282.17     38.83 o 
   0  12  -7        0.01       15.53     38.83 o 
   1  12  -7      310.07      300.29     38.83 o 
   2  12  -7      103.72       75.07     38.83 o 
   3  12  -7       97.33       67.31     36.24 o 
   4  12  -7       18.83       -2.59     38.83 o 
   5  12  -7        2.54      -12.94     54.36 o 
   6  12  -7       22.11       -2.59     59.54 o 
  -6  13  -7      188.53      238.16     75.07 o 
  -5  13  -7        3.99       -5.18     69.90 o 
  -4  13  -7       22.58      -23.30     67.31 o 
  -3  13  -7       52.58       46.60     46.60 o 
  -2  13  -7      206.78      196.74     46.60 o 
  -1  13  -7       20.97      -20.71     46.60 o 
   0  13  -7       71.63       82.84     49.19 o 
   1  13  -7       23.39      -12.94     44.01 o 
   2  13  -7       31.28       31.06     46.60 o 
   3  13  -7       27.65        7.77     41.42 o 
   4  13  -7       77.85       23.30     46.60 o 
   5  13  -7       81.66       59.54     51.77 o 
  -4  14  -7       25.55      -23.30     77.66 o 
  -3  14  -7      102.17       77.66     75.07 o 
  -2  14  -7       21.38       20.71     82.84 o 
  -1  14  -7       76.78       23.30     56.95 o 
   0  14  -7        6.11      -25.89     88.02 o 
   1  14  -7       82.30        5.18     54.36 o 
   2  14  -7       56.87       56.95     59.54 o 
   0 -10  -6      488.30     1232.23     75.07 o 
   1 -10  -6        3.62       -5.18     75.07 o 
   3 -10  -6       22.96      -12.94     75.07 o 
  -3  -9  -6        8.42        2.59     54.36 o 
  -2  -9  -6       10.96       -7.77     51.77 o 
  -1  -9  -6       36.31       23.30     49.19 o 
   0  -9  -6        0.34      -18.12     44.01 o 
   1  -9  -6       34.26       12.94     62.13 o 
   2  -9  -6        4.16      -28.48     64.72 o 
   3  -9  -6       34.10       56.95     62.13 o 
   4  -9  -6        0.01       -7.77     62.13 o 
   5  -9  -6        0.06      -33.65     67.31 o 
   6  -9  -6        4.96      -15.53     67.31 o 
  -4  -8  -6       25.06       -2.59     51.77 o 
  -3  -8  -6        1.62       -5.18     46.60 o 
  -2  -8  -6       13.75       28.48     44.01 o 
  -1  -8  -6      210.49      183.80     41.42 o 
   0  -8  -6       21.76       31.06     36.24 o 
   1  -8  -6      205.26      214.86     36.24 o 
   2  -8  -6       32.94       20.71     33.65 o 
   3  -8  -6        5.23       10.35     54.36 o 
   4  -8  -6       30.14       31.06     54.36 o 
   5  -8  -6       30.71        2.59     56.95 o 
   6  -8  -6       21.54       51.77     59.54 o 
   7  -8  -6       17.13        5.18     64.72 o 
  -6  -7  -6       40.90      -10.35     51.77 o 
  -5  -7  -6        1.88      -18.12     46.60 o 
  -4  -7  -6        4.00      -28.48     44.01 o 
  -3  -7  -6        0.16      -18.12     38.83 o 
  -2  -7  -6        2.63       -7.77     36.24 o 
  -1  -7  -6       34.08       20.71     33.65 o 
   0  -7  -6        0.56        2.59     31.06 o 
   1  -7  -6       35.30       38.83     28.48 o 
   2  -7  -6       32.24       10.35     23.30 o 
   3  -7  -6       44.09       15.53     23.30 o 
   4  -7  -6        6.18       10.35     44.01 o 
   5  -7  -6       72.56       85.43     46.60 o 
   6  -7  -6      385.63      515.15     49.19 o 
   7  -7  -6       21.03       23.30     54.36 o 
   8  -7  -6      153.22      248.52     51.77 o 
   9  -7  -6       18.06       18.12     59.54 o 
  -8  -6  -6       43.24       -5.18     51.77 o 
  -7  -6  -6       90.49      134.61     49.19 o 
  -6  -6  -6       34.30        5.18     44.01 o 
  -5  -6  -6        8.79      -18.12     38.83 o 
  -4  -6  -6        1.25       -7.77     36.24 o 
  -3  -6  -6       15.67       15.53     33.65 o 
  -2  -6  -6       24.36       46.60     31.06 o 
  -1  -6  -6        9.81      -10.35     28.48 o 
   0  -6  -6     1510.15     3057.27     41.42 o 
   1  -6  -6        9.23        5.18     25.89 o 
   2  -6  -6       29.54       10.35     15.53 o 
   3  -6  -6       25.75       20.71     12.94 o 
   4  -6  -6       72.50      108.73     38.83 o 
   5  -6  -6        3.69       10.35     41.42 o 
   6  -6  -6       30.79       49.19     44.01 o 
   7  -6  -6       95.79       93.19     44.01 o 
   8  -6  -6      358.12      432.31     44.01 o 
   9  -6  -6       45.34       23.30     41.42 o 
  10  -6  -6      191.63      194.15     46.60 o 
  -8  -5  -6      111.88       98.37     46.60 o 
  -7  -5  -6        0.23      -15.53     41.42 o 
  -6  -5  -6        1.58      -12.94     36.24 o 
  -5  -5  -6        4.19       -7.77     33.65 o 
  -4  -5  -6       88.00       85.43     31.06 o 
  -3  -5  -6       23.26        0.00     23.30 o 
  -2  -5  -6       34.58       44.01     25.89 o 
  -1  -5  -6      388.55      372.77     23.30 o 
   0  -5  -6       21.86       18.12     20.71 o 
   1  -5  -6      397.78      344.30     18.12 o 
   2  -5  -6        5.32        2.59     12.94 o 
   3  -5  -6       49.28       46.60     10.35 o 
   4  -5  -6       45.54       33.65     33.65 o 
   5  -5  -6        5.24       28.48     36.24 o 
   6  -5  -6       18.80        5.18     36.24 o 
   7  -5  -6      109.86      142.38     36.24 o 
   8  -5  -6        0.21        2.59     33.65 o 
   9  -5  -6       45.98        7.77     36.24 o 
  10  -5  -6       23.15       31.06     41.42 o 
  -9  -4  -6       25.08        5.18     54.36 o 
  -8  -4  -6        7.44      -15.53     38.83 o 
  -7  -4  -6       83.95       62.13     33.65 o 
  -6  -4  -6       45.66       54.36     31.06 o 
  -5  -4  -6       44.35       44.01     28.48 o 
  -4  -4  -6      117.57      124.26     25.89 o 
  -3  -4  -6      124.96      119.08     20.71 o 
  -2  -4  -6       62.44       64.72     18.12 o 
  -1  -4  -6       79.62       98.37     18.12 o 
   0  -4  -6     1235.11     2068.38     23.30 o 
   1  -4  -6       74.21       62.13     12.94 o 
   2  -4  -6       80.63       59.54      7.77 o 
   3  -4  -6      195.81      178.62     20.71 o 
   4  -4  -6      313.41      326.18     28.48 o 
   5  -4  -6        2.20       18.12     28.48 o 
   6  -4  -6      180.57      214.86     28.48 o 
   7  -4  -6      109.35      106.14     33.65 o 
   8  -4  -6       12.35       28.48     31.06 o 
   9  -4  -6      582.65      621.29     33.65 o 
  10  -4  -6       56.03       25.89     59.54 o 
 -10  -3  -6       36.40        7.77     90.60 o 
  -9  -3  -6        0.05      -20.71     41.42 o 
  -8  -3  -6        2.26        7.77     41.42 o 
  -7  -3  -6       15.72       15.53     28.48 o 
  -6  -3  -6      241.37      284.76     25.89 o 
  -5  -3  -6       32.82       36.24     23.30 o 
  -4  -3  -6        8.36        2.59     18.12 o 
  -3  -3  -6      281.55      292.52     18.12 o 
  -2  -3  -6       61.97       69.90     15.53 o 
  -1  -3  -6      229.72      181.21     12.94 o 
   0  -3  -6        3.85        0.00     12.94 o 
   1  -3  -6      247.24      227.81     10.35 o 
   2  -3  -6      121.47      108.73      5.18 o 
   3  -3  -6      128.33      119.08     15.53 o 
   4  -3  -6       70.26       75.07     20.71 o 
   5  -3  -6       96.59       41.42     23.30 o 
   6  -3  -6      101.22      155.32     28.48 o 
   7  -3  -6        5.53        5.18     23.30 o 
   8  -3  -6       12.22       25.89     28.48 o 
   9  -3  -6      260.10      240.75     49.19 o 
  10  -3  -6       79.37       62.13     56.95 o 
  12  -3  -6      178.55      132.02     77.66 o 
 -10  -2  -6       22.60      -31.06     82.84 o 
  -9  -2  -6      241.85      207.10     33.65 o 
  -8  -2  -6       11.81       12.94     31.06 o 
  -7  -2  -6       83.62       85.43     28.48 o 
  -6  -2  -6        5.86        0.00     23.30 o 
  -5  -2  -6       25.12       18.12     18.12 o 
  -4  -2  -6       86.46       41.42     15.53 o 
  -3  -2  -6      262.76      227.81     15.53 o 
  -2  -2  -6      251.51      284.76     12.94 o 
  -1  -2  -6       41.70       36.24     10.35 o 
   0  -2  -6     1049.17     1369.43     15.53 o 
   1  -2  -6       36.18       -7.77     10.35 o 
   2  -2  -6       78.90       88.02     12.94 o 
   3  -2  -6      150.18      124.26     12.94 o 
   4  -2  -6      108.70      108.73     18.12 o 
   5  -2  -6     1466.30     1933.77     28.48 o 
   6  -2  -6       16.61       23.30     20.71 o 
   7  -2  -6       20.21       18.12     20.71 o 
   8  -2  -6      158.09      152.73     41.42 o 
   9  -2  -6        6.14       10.35     46.60 o 
  10  -2  -6      306.24      261.46     51.77 o 
  11  -2  -6       40.37        2.59     62.13 o 
  12  -2  -6       12.17        0.00     77.66 o 
 -11  -1  -6      152.60       95.78     90.60 o 
 -10  -1  -6      114.34      142.38     75.07 o 
  -9  -1  -6       21.55       18.12     31.06 o 
  -8  -1  -6       14.15       41.42     25.89 o 
  -7  -1  -6      478.85      497.03     23.30 o 
  -6  -1  -6       12.95       12.94     20.71 o 
  -5  -1  -6      262.07      253.69     18.12 o 
  -4  -1  -6       19.31       15.53     15.53 o 
  -3  -1  -6        0.77       10.35     12.94 o 
  -2  -1  -6      233.84      227.81     12.94 o 
  -1  -1  -6        7.22        2.59     10.35 o 
   0  -1  -6       36.80       31.06     10.35 o 
   1  -1  -6        8.67       18.12      5.18 o 
   2  -1  -6      392.68      406.43     12.94 o 
   3  -1  -6       29.02       15.53     10.35 o 
   4  -1  -6      132.33       85.43     12.94 o 
   5  -1  -6       47.59       28.48     15.53 o 
   6  -1  -6      357.05      403.84     18.12 o 
   7  -1  -6      134.38      134.61     33.65 o 
   8  -1  -6        9.53        2.59     38.83 o 
   9  -1  -6      364.23      354.65     41.42 o 
  11  -1  -6        4.16       15.53     59.54 o 
  12  -1  -6       16.27        2.59     69.90 o 
 -11   0  -6        8.77      -12.94     85.43 o 
 -10   0  -6       38.87       15.53     69.90 o 
  -9   0  -6       25.02       -5.18     59.54 o 
  -8   0  -6       89.43       90.60     15.53 o 
  -7   0  -6      115.09      103.55     20.71 o 
  -6   0  -6       88.96       80.25     18.12 o 
  -5   0  -6        0.89        7.77     10.35 o 
  -4   0  -6      509.09      465.97     12.94 o 
  -3   0  -6       11.71        7.77     10.35 o 
  -2   0  -6      221.90      232.98     10.35 o 
  -1   0  -6        1.41        0.00     10.35 o 
   0   0  -6     1447.30     2368.67     20.71 o 
   1   0  -6        1.42        5.18      7.77 o 
   2   0  -6      433.29      416.78     12.94 o 
   3   0  -6       80.71       62.13      7.77 o 
   4   0  -6      197.44      248.52     12.94 o 
   5   0  -6      583.91      898.28     25.89 o 
   6   0  -6       30.46       20.71     23.30 o 
   7   0  -6      168.72      222.63     31.06 o 
   8   0  -6        1.41       12.94     36.24 o 
   9   0  -6      126.42       77.66     44.01 o 
  10   0  -6      545.28      491.86     49.19 o 
  11   0  -6       53.68       10.35     56.95 o 
  12   0  -6      517.41      590.23     67.31 o 
 -11   1  -6        1.67      -12.94     77.66 o 
 -10   1  -6       68.87       41.42     64.72 o 
  -9   1  -6      157.46       88.02     54.36 o 
  -8   1  -6        0.83       -7.77     49.19 o 
  -7   1  -6       14.91        2.59      5.18 o 
  -6   1  -6      276.74      302.88     25.89 o 
  -5   1  -6       14.45       18.12      7.77 o 
  -4   1  -6       80.29       72.48     10.35 o 
  -3   1  -6      114.30      111.31     10.35 o 
  -2   1  -6      282.38      318.41     12.94 o 
  -1   1  -6      482.95      367.60     10.35 o 
   0   1  -6        2.38        2.59      7.77 o 
   1   1  -6      500.51      398.66     10.35 o 
   2   1  -6       53.20       33.65     10.35 o 
   3   1  -6      599.59      465.97     10.35 o 
   4   1  -6       15.13       12.94     15.53 o 
   5   1  -6        1.91        0.00     18.12 o 
   6   1  -6      161.92      225.22     25.89 o 
   7   1  -6      558.13      779.20     38.83 o 
   8   1  -6       11.51       33.65     36.24 o 
   9   1  -6      105.81       59.54     41.42 o 
  10   1  -6        0.70       -7.77     46.60 o 
  11   1  -6      272.45      326.18     56.95 o 
 -12   2  -6       14.42      -10.35     93.19 o 
 -11   2  -6        2.00       -5.18     75.07 o 
 -10   2  -6       98.39       51.77     64.72 o 
  -9   2  -6      128.47       69.90     54.36 o 
  -8   2  -6      137.66       95.78     46.60 o 
  -7   2  -6       46.89       36.24     38.83 o 
  -6   2  -6       96.93       93.19     33.65 o 
  -5   2  -6     1150.70     1480.74     44.01 o 
  -4   2  -6        5.24        5.18      7.77 o 
  -3   2  -6       58.33       67.31      7.77 o 
  -2   2  -6       33.90       36.24      7.77 o 
  -1   2  -6      112.37      157.91     10.35 o 
   0   2  -6     2146.55     3158.23     25.89 o 
   1   2  -6       92.92       25.89     10.35 o 
   2   2  -6       16.01       25.89     12.94 o 
   3   2  -6       17.26        7.77     10.35 o 
   4   2  -6        1.36       -2.59     10.35 o 
   5   2  -6        6.49       62.13     23.30 o 
   6   2  -6       69.66       77.66     25.89 o 
   7   2  -6      138.34      103.55     31.06 o 
   8   2  -6        1.23        7.77     36.24 o 
   9   2  -6       51.84       -2.59     41.42 o 
 -12   3  -6       39.96       18.12     90.60 o 
 -11   3  -6       71.99       49.19     75.07 o 
 -10   3  -6      148.08       85.43     64.72 o 
  -9   3  -6        2.72        2.59     54.36 o 
  -8   3  -6        2.58       15.53     44.01 o 
  -7   3  -6      860.57     1216.69     49.19 o 
  -6   3  -6       69.94      121.67     31.06 o 
  -5   3  -6       45.04       38.83     23.30 o 
  -4   3  -6       22.46       23.30     25.89 o 
  -3   3  -6      220.84      209.69     23.30 o 
  -2   3  -6       32.89       36.24     10.35 o 
  -1   3  -6      224.15      253.69     12.94 o 
   0   3  -6        0.22        7.77     10.35 o 
   1   3  -6      215.13      207.10     12.94 o 
   2   3  -6       57.73       54.36     18.12 o 
   3   3  -6       16.14        7.77     10.35 o 
   4   3  -6        1.93       -2.59      7.77 o 
   5   3  -6       27.06       62.13     15.53 o 
   6   3  -6       57.58       88.02     25.89 o 
   7   3  -6      379.25      440.08     31.06 o 
 -12   4  -6       50.52       25.89     90.60 o 
 -11   4  -6        0.03      -33.65     75.07 o 
 -10   4  -6      224.32      137.20     62.13 o 
  -9   4  -6      296.26      170.85     54.36 o 
  -8   4  -6      403.39      662.71     44.01 o 
  -7   4  -6      567.93      698.95     41.42 o 
  -6   4  -6       39.95       20.71     31.06 o 
  -5   4  -6        0.09      -12.94     23.30 o 
  -4   4  -6      884.14      970.77     25.89 o 
  -3   4  -6       51.35       64.72     15.53 o 
  -2   4  -6      434.34      497.03     18.12 o 
  -1   4  -6      132.99      201.92     15.53 o 
   0   4  -6     2584.37     3867.53     49.19 o 
   3   4  -6       29.23       28.48     12.94 o 
   4   4  -6       98.19      108.73     10.35 o 
   5   4  -6        0.00        2.59     20.71 o 
   6   4  -6        4.03       20.71     25.89 o 
 -12   5  -6        1.87       -2.59     90.60 o 
 -11   5  -6      279.89      232.98     75.07 o 
 -10   5  -6        1.21       10.35     62.13 o 
  -9   5  -6       94.97       31.06     54.36 o 
  -8   5  -6      785.27      913.81     49.19 o 
  -7   5  -6       40.87       38.83     36.24 o 
  -6   5  -6      914.40     1032.90     44.01 o 
  -5   5  -6       95.66       72.48     23.30 o 
  -4   5  -6      197.67      157.91     20.71 o 
  -3   5  -6       29.89       12.94     15.53 o 
  -2   5  -6       25.75       15.53     15.53 o 
  -1   5  -6     5088.28     6557.20     95.78 o 
   0   5  -6        9.47        7.77     20.71 o 
   2   5  -6        0.20       -7.77     15.53 o 
   3   5  -6       45.01       56.95     12.94 o 
   4   5  -6       96.45       95.78     12.94 o 
   5   5  -6      127.53      132.02     15.53 o 
   6   5  -6      111.93      108.73     20.71 o 
   7   5  -6       23.63        5.18     33.65 o 
 -11   6  -6      150.85       82.84     75.07 o 
 -10   6  -6      283.98      186.39     64.72 o 
  -9   6  -6      295.20      235.57     56.95 o 
  -8   6  -6      101.49      152.73     46.60 o 
  -7   6  -6      681.87      841.33     44.01 o 
  -6   6  -6     1113.14     1250.35     46.60 o 
  -5   6  -6     1500.04     1972.60     36.24 o 
  -4   6  -6      111.14      113.90     20.71 o 
  -3   6  -6      681.74      722.25     23.30 o 
  -2   6  -6       25.00       28.48     18.12 o 
  -1   6  -6      416.73      512.56     20.71 o 
   0   6  -6     5166.64     8144.08     72.48 o 
   1   6  -6      396.54      372.77     18.12 o 
   2   6  -6       17.92       20.71     15.53 o 
   3   6  -6      365.77      333.94     18.12 o 
   4   6  -6        7.97       18.12     15.53 o 
   5   6  -6      429.99      458.20     18.12 o 
   6   6  -6      235.89      276.99     25.89 o 
   7   6  -6      409.61      489.27     28.48 o 
   8   6  -6        3.31       -7.77     56.95 o 
   9   6  -6       11.03        7.77     67.31 o 
 -11   7  -6       28.73       31.06     77.66 o 
 -10   7  -6       28.02       31.06     69.90 o 
  -9   7  -6        8.15        7.77     59.54 o 
  -8   7  -6        0.00        0.00     51.77 o 
  -7   7  -6       37.13       49.19     44.01 o 
  -6   7  -6       32.28       36.24     38.83 o 
  -5   7  -6      721.05      869.81     31.06 o 
  -4   7  -6      382.50      357.24     23.30 o 
  -3   7  -6      136.57      163.09     20.71 o 
  -2   7  -6        0.00       -5.18     12.94 o 
  -1   7  -6       22.14       10.35     12.94 o 
   0   7  -6        2.02       12.94     25.89 o 
   1   7  -6       23.36       12.94     15.53 o 
   2   7  -6        0.20       -5.18     18.12 o 
   3   7  -6       77.81       69.90     18.12 o 
   4   7  -6      296.07      269.23     18.12 o 
   5   7  -6      527.78      579.87     20.71 o 
   6   7  -6      111.47      150.15     28.48 o 
   7   7  -6       38.92        5.18     31.06 o 
   8   7  -6      115.48      139.79     38.83 o 
   9   7  -6       22.52      -15.53     75.07 o 
  10   7  -6       16.77      -12.94     85.43 o 
 -10   8  -6        0.02       12.94     72.48 o 
  -9   8  -6      168.01      183.80     59.54 o 
  -8   8  -6      371.44      447.85     51.77 o 
  -7   8  -6      933.03      893.11     46.60 o 
  -6   8  -6     1471.47     1576.53     54.36 o 
  -5   8  -6        3.58       23.30     28.48 o 
  -4   8  -6      327.66      357.24     25.89 o 
  -3   8  -6      360.87      372.77     15.53 o 
  -2   8  -6      179.61      232.98     15.53 o 
  -1   8  -6      458.27      419.37     18.12 o 
   0   8  -6     1422.72     1941.53     31.06 o 
   1   8  -6      449.43      354.65     20.71 o 
   2   8  -6      155.74      168.27     20.71 o 
   3   8  -6      114.45      139.79     20.71 o 
   4   8  -6       31.70       36.24     20.71 o 
   5   8  -6        0.17       -7.77     23.30 o 
   6   8  -6      214.01      220.04     33.65 o 
   7   8  -6     1249.96     1472.98     41.42 o 
   8   8  -6      228.56      227.81     44.01 o 
   9   8  -6       11.21       41.42     82.84 o 
  10   8  -6      135.59       64.72     95.78 o 
  -9   9  -6        1.14       -2.59     59.54 o 
  -8   9  -6       44.78       20.71     54.36 o 
  -7   9  -6       12.90      -20.71     49.19 o 
  -6   9  -6      804.77      947.47     49.19 o 
  -5   9  -6      722.28      900.87     33.65 o 
  -4   9  -6      475.98      393.48     18.12 o 
  -3   9  -6       50.91       31.06     18.12 o 
  -2   9  -6       31.64       38.83     23.30 o 
  -1   9  -6       36.14       18.12     18.12 o 
   0   9  -6        4.07        2.59     23.30 o 
   1   9  -6       36.51       20.71     23.30 o 
   2   9  -6       94.75       77.66     25.89 o 
   3   9  -6        2.38       -2.59     23.30 o 
   4   9  -6      752.78      667.89     23.30 o 
   5   9  -6      531.99      595.40     25.89 o 
   6   9  -6      227.59      295.11     38.83 o 
   7   9  -6       10.12      -10.35     41.42 o 
   8   9  -6       14.03        2.59     51.77 o 
   9   9  -6      138.00      116.49     95.78 o 
  -9  10  -6       42.72       67.31     72.48 o 
  -8  10  -6        9.00       -5.18     64.72 o 
  -7  10  -6       28.34       -2.59     54.36 o 
  -6  10  -6      941.21     1082.08     51.77 o 
  -5  10  -6      827.33      579.87     38.83 o 
  -4  10  -6       54.14       20.71     23.30 o 
  -3  10  -6      303.07      279.58     20.71 o 
  -2  10  -6      471.63      572.11     20.71 o 
  -1  10  -6        2.41       -2.59     20.71 o 
   0  10  -6      487.84      605.76     28.48 o 
   1  10  -6        2.04        2.59     28.48 o 
   2  10  -6      272.74      331.35     28.48 o 
   3  10  -6      140.04      139.79     31.06 o 
   4  10  -6      189.79      170.85     28.48 o 
   5  10  -6      751.16      717.07     31.06 o 
   6  10  -6      289.89      331.35     44.01 o 
   7  10  -6      240.77      232.98     46.60 o 
   8  10  -6       59.84       41.42     56.95 o 
   9  10  -6       10.07      -44.01    108.73 o 
  -9  11  -6        1.16      -10.35     82.84 o 
  -8  11  -6       35.40       15.53     72.48 o 
  -7  11  -6       28.47       10.35     62.13 o 
  -6  11  -6      165.79      191.56     56.95 o 
  -5  11  -6      141.07      126.85     31.06 o 
  -4  11  -6       11.35      -10.35     23.30 o 
  -3  11  -6      510.00      484.09     25.89 o 
  -2  11  -6        7.42       -2.59     25.89 o 
  -1  11  -6       12.95      -10.35     20.71 o 
   0  11  -6       19.28       10.35     33.65 o 
   1  11  -6       13.64       10.35     33.65 o 
   2  11  -6       43.30       41.42     33.65 o 
   3  11  -6     1000.95      849.10     28.48 o 
   4  11  -6      109.19      100.96     31.06 o 
   5  11  -6       37.19       31.06     36.24 o 
   6  11  -6      172.77      248.52     51.77 o 
   7  11  -6       34.14       12.94     54.36 o 
   8  11  -6        1.83      -41.42    108.73 o 
  -8  12  -6       83.98       62.13     82.84 o 
  -7  12  -6        3.91      -15.53     72.48 o 
  -6  12  -6       35.36       20.71     46.60 o 
  -5  12  -6      249.38      308.06     38.83 o 
  -4  12  -6        0.32       15.53     51.77 o 
  -3  12  -6      527.36      520.33     36.24 o 
  -2  12  -6        0.00      -10.35     36.24 o 
  -1  12  -6        3.51      -15.53     38.83 o 
   0  12  -6      663.72      963.00     38.83 o 
   1  12  -6        3.11      -33.65     38.83 o 
   2  12  -6        1.71      -28.48     41.42 o 
   3  12  -6      692.75      634.23     36.24 o 
   4  12  -6      146.44      119.08     38.83 o 
   5  12  -6        8.45      -15.53     41.42 o 
   6  12  -6       95.42      126.85     62.13 o 
  -6  13  -6       25.39      -23.30     72.48 o 
  -5  13  -6       11.13      -33.65     67.31 o 
  -4  13  -6       75.64       25.89     46.60 o 
  -3  13  -6        1.26      -31.06     64.72 o 
  -2  13  -6       50.67       15.53     46.60 o 
  -1  13  -6       11.96      -20.71     69.90 o 
   0  13  -6        0.43      -18.12     44.01 o 
   1  13  -6       15.06       28.48     46.60 o 
   2  13  -6       11.95       18.12     49.19 o 
   3  13  -6       22.60      -10.35     44.01 o 
   4  13  -6      117.66       69.90     46.60 o 
   5  13  -6       28.93       10.35     51.77 o 
  -3  14  -6        5.71      -31.06     77.66 o 
  -2  14  -6      113.92       85.43     56.95 o 
  -1  14  -6        9.81      -15.53     51.77 o 
   0  14  -6        0.01       -7.77     88.02 o 
   1  14  -6       11.38      -20.71     72.48 o 
   2  14  -6      119.31       62.13     49.19 o 
  -2 -10  -5       12.80      -12.94     82.84 o 
  -1 -10  -5      295.26      323.59     75.07 o 
   0 -10  -5        0.00      -20.71     49.19 o 
   1 -10  -5      287.81      349.48     64.72 o 
   2 -10  -5       10.84      -31.06     67.31 o 
   3 -10  -5       45.20       46.60     64.72 o 
   4 -10  -5       34.09       54.36     67.31 o 
   5 -10  -5        0.75      -20.71     72.48 o 
  -5  -9  -5        1.72      -38.83     95.78 o 
  -4  -9  -5       25.39       -5.18     82.84 o 
  -3  -9  -5        0.64      -36.24     77.66 o 
  -2  -9  -5       58.78       72.48     67.31 o 
  -1  -9  -5      258.23      209.69     62.13 o 
   1  -9  -5      268.88      258.87     54.36 o 
   2  -9  -5       26.29       33.65     56.95 o 
   3  -9  -5        6.01        2.59     54.36 o 
   4  -9  -5        6.00       10.35     56.95 o 
   5  -9  -5       53.39       75.07     59.54 o 
   6  -9  -5        7.99       25.89     62.13 o 
   7  -9  -5       83.31       90.60     64.72 o 
  -6  -8  -5        6.25      -10.35     54.36 o 
  -5  -8  -5       23.87       15.53     82.84 o 
  -4  -8  -5        0.87       -5.18     72.48 o 
  -3  -8  -5       13.54       31.06     62.13 o 
  -2  -8  -5        0.11        5.18     56.95 o 
  -1  -8  -5        7.01      -15.53     51.77 o 
   1  -8  -5        7.01       -2.59     33.65 o 
   2  -8  -5        0.24      -18.12     46.60 o 
   3  -8  -5        4.69      -15.53     46.60 o 
   4  -8  -5       21.88       23.30     46.60 o 
   5  -8  -5       24.67       23.30     49.19 o 
   6  -8  -5       16.00      -12.94     51.77 o 
   7  -8  -5       15.29       -2.59     54.36 o 
   8  -8  -5        1.73        5.18     59.54 o 
   9  -8  -5      113.30      137.20     59.54 o 
  -7  -7  -5       16.60       -5.18     64.72 o 
  -6  -7  -5       18.92       -7.77     46.60 o 
  -5  -7  -5       35.33       20.71     69.90 o 
  -4  -7  -5       30.02       10.35     59.54 o 
  -3  -7  -5       34.91       67.31     54.36 o 
  -2  -7  -5       12.25       23.30     46.60 o 
  -1  -7  -5       24.25        5.18     41.42 o 
   0  -7  -5     1320.52     2223.70     38.83 o 
   1  -7  -5       30.60        7.77     41.42 o 
   2  -7  -5        4.66      -10.35     25.89 o 
   3  -7  -5       16.56       10.35     25.89 o 
   4  -7  -5       27.92        7.77     23.30 o 
   5  -7  -5       34.00       20.71     41.42 o 
   6  -7  -5       40.45       44.01     44.01 o 
   7  -7  -5        9.08      -18.12     46.60 o 
   8  -7  -5      108.79      150.15     51.77 o 
   9  -7  -5       96.03       54.36     51.77 o 
  10  -7  -5       31.59       15.53     46.60 o 
  -8  -6  -5      281.47      326.18     49.19 o 
  -7  -6  -5       20.28      -10.35     44.01 o 
  -6  -6  -5      406.82      577.28     38.83 o 
  -5  -6  -5       24.03       -5.18     59.54 o 
  -4  -6  -5       44.39       75.07     51.77 o 
  -3  -6  -5      360.99      437.49     44.01 o 
  -2  -6  -5      355.57      440.08     38.83 o 
  -1  -6  -5       96.22       85.43     25.89 o 
   0  -6  -5        2.25       -5.18     23.30 o 
   1  -6  -5       91.17       64.72     25.89 o 
   2  -6  -5      170.21      157.91     18.12 o 
   3  -6  -5      209.47      212.27     15.53 o 
   4  -6  -5       46.02       49.19     33.65 o 
   5  -6  -5        1.30        5.18     12.94 o 
   6  -6  -5      103.75       67.31     15.53 o 
   7  -6  -5      100.19       95.78     41.42 o 
   8  -6  -5       89.16       59.54     41.42 o 
   9  -6  -5        0.50      -20.71     36.24 o 
  10  -6  -5       50.33       38.83     41.42 o 
  11  -6  -5       41.19       62.13     77.66 o 
  -9  -5  -5       17.95      -15.53     46.60 o 
  -8  -5  -5      267.37      310.65     41.42 o 
  -7  -5  -5      103.91      152.73     38.83 o 
  -6  -5  -5       25.17       12.94     33.65 o 
  -5  -5  -5       11.98       10.35     31.06 o 
  -4  -5  -5      224.80      245.93     28.48 o 
  -3  -5  -5       36.16       38.83     20.71 o 
  -2  -5  -5      110.89      103.55     23.30 o 
  -1  -5  -5       20.37       18.12     18.12 o 
   0  -5  -5       53.41       51.77     15.53 o 
   1  -5  -5       20.06        5.18     15.53 o 
   2  -5  -5       80.55       75.07     12.94 o 
   3  -5  -5       16.46       20.71     10.35 o 
   4  -5  -5      169.07      108.73      7.77 o 
   5  -5  -5        6.64       23.30     28.48 o 
   6  -5  -5       26.49       33.65     33.65 o 
   7  -5  -5       33.99       31.06     31.06 o 
   8  -5  -5        7.32       15.53     36.24 o 
   9  -5  -5        1.19       -5.18     31.06 o 
  10  -5  -5      128.46       75.07     36.24 o 
  11  -5  -5       48.74       10.35     72.48 o 
 -10  -4  -5       39.00       20.71     85.43 o 
  -9  -4  -5        7.61       -7.77     49.19 o 
  -8  -4  -5        7.91      -10.35     36.24 o 
  -7  -4  -5      111.05      121.67     31.06 o 
  -6  -4  -5       21.43       10.35     28.48 o 
  -5  -4  -5        5.03       10.35     25.89 o 
  -4  -4  -5       49.96       51.77     20.71 o 
  -3  -4  -5      116.34      108.73     18.12 o 
  -2  -4  -5      280.96      315.82     15.53 o 
  -1  -4  -5      699.59      517.74     18.12 o 
   0  -4  -5       28.51       33.65     15.53 o 
   1  -4  -5      737.08      874.98     15.53 o 
   2  -4  -5      232.73      214.86      7.77 o 
   3  -4  -5        0.53       -5.18      7.77 o 
   4  -4  -5      193.98      232.98     20.71 o 
   5  -4  -5       14.69       28.48     25.89 o 
   6  -4  -5       58.73       85.43     25.89 o 
   7  -4  -5        1.15       -2.59     28.48 o 
   8  -4  -5        2.92       -7.77     25.89 o 
   9  -4  -5      380.34      359.83     28.48 o 
  10  -4  -5       31.58       44.01     54.36 o 
  11  -4  -5       25.83        5.18     64.72 o 
  12  -4  -5      287.55      155.32     75.07 o 
 -10  -3  -5       40.81        2.59     82.84 o 
  -9  -3  -5      529.18      504.80     33.65 o 
  -8  -3  -5       15.95       20.71     31.06 o 
  -7  -3  -5      111.60      142.38     28.48 o 
  -6  -3  -5      188.09      191.56     23.30 o 
  -5  -3  -5       22.02       12.94     18.12 o 
  -4  -3  -5      319.78      370.19     18.12 o 
  -3  -3  -5        0.44        7.77     15.53 o 
  -2  -3  -5      377.51      370.19     15.53 o 
  -1  -3  -5     4546.25     4662.27     44.01 o 
   0  -3  -5     2042.04     3228.12     28.48 o 
   1  -3  -5     4447.72     3756.22     23.30 o 
   2  -3  -5      102.40       93.19      5.18 o 
   3  -3  -5      194.10      176.03     12.94 o 
   4  -3  -5        6.54        5.18     18.12 o 
   5  -3  -5      104.05      116.49     18.12 o 
   6  -3  -5       19.09       20.71     20.71 o 
   7  -3  -5      115.40      116.49     20.71 o 
   8  -3  -5        2.05      -20.71     23.30 o 
   9  -3  -5        9.23        5.18     44.01 o 
  10  -3  -5        0.14        2.59     51.77 o 
  11  -3  -5       32.37      -25.89     59.54 o 
  12  -3  -5      157.44      165.68     75.07 o 
 -10  -2  -5       35.25       12.94     75.07 o 
  -9  -2  -5      198.69      214.86     31.06 o 
  -8  -2  -5       44.48       25.89     25.89 o 
  -7  -2  -5        4.40       -5.18     23.30 o 
  -6  -2  -5      115.07      176.03     18.12 o 
  -5  -2  -5       49.17       31.06     15.53 o 
  -4  -2  -5      543.81      504.80     15.53 o 
  -3  -2  -5        3.99        5.18     12.94 o 
  -2  -2  -5       34.23       31.06     10.35 o 
  -1  -2  -5       56.62       20.71     10.35 o 
   0  -2  -5      114.75      111.31      7.77 o 
   1  -2  -5       66.34       62.13      7.77 o 
   2  -2  -5        2.35        2.59     10.35 o 
   3  -2  -5       48.23       46.60     10.35 o 
   4  -2  -5      184.05      163.09     15.53 o 
   5  -2  -5       19.70       31.06     18.12 o 
   6  -2  -5      467.28      595.40     18.12 o 
   7  -2  -5      101.60      103.55     18.12 o 
   8  -2  -5        2.99       12.94     36.24 o 
   9  -2  -5        7.51      -25.89     41.42 o 
  10  -2  -5       74.85       49.19     46.60 o 
  11  -2  -5       20.22       20.71     59.54 o 
  12  -2  -5       57.52       15.53     69.90 o 
 -11  -1  -5        1.59      -31.06     85.43 o 
 -10  -1  -5      371.48      302.88     69.90 o 
  -9  -1  -5        3.09      -15.53     20.71 o 
  -8  -1  -5       93.54      100.96     20.71 o 
  -7  -1  -5       19.50       23.30     20.71 o 
  -6  -1  -5       16.64       36.24     15.53 o 
  -5  -1  -5     1848.27     2138.28     33.65 o 
  -4  -1  -5     1126.24     1177.86     20.71 o 
  -3  -1  -5       88.54       82.84     12.94 o 
  -2  -1  -5        0.73        0.00     12.94 o 
  -1  -1  -5       14.18        5.18      7.77 o 
   0  -1  -5     1136.58     1905.29     18.12 o 
   1  -1  -5       16.29       12.94      5.18 o 
   2  -1  -5        0.02       10.35      7.77 o 
   3  -1  -5      742.40      680.83     12.94 o 
   4  -1  -5      934.37      918.99     18.12 o 
   5  -1  -5      439.53      504.80     15.53 o 
   6  -1  -5       50.43       38.83     15.53 o 
   7  -1  -5      124.70      132.02     23.30 o 
   8  -1  -5       39.69       25.89     33.65 o 
   9  -1  -5      405.83      367.60     38.83 o 
  10  -1  -5        3.85       12.94     46.60 o 
  11  -1  -5       21.48       12.94     54.36 o 
  12  -1  -5      211.65      207.10     64.72 o 
 -11   0  -5       37.62       28.48     77.66 o 
 -10   0  -5       43.92       12.94     20.71 o 
  -9   0  -5      196.75      139.79     15.53 o 
  -8   0  -5        0.25        0.00     15.53 o 
  -7   0  -5      151.19      152.73     18.12 o 
  -6   0  -5      378.53      411.61     15.53 o 
  -5   0  -5       12.45        5.18     12.94 o 
  -4   0  -5       19.73      -12.94     23.30 o 
  -3   0  -5      164.65      176.03     10.35 o 
  -2   0  -5       11.81       18.12      7.77 o 
  -1   0  -5      735.34      512.56     12.94 o 
   0   0  -5       12.53       10.35      7.77 o 
   1   0  -5      766.20      618.70     10.35 o 
   2   0  -5        0.26       12.94     10.35 o 
   3   0  -5       60.65       75.07      5.18 o 
   4   0  -5       12.33       10.35     10.35 o 
   5   0  -5      175.00      222.63     18.12 o 
   6   0  -5      157.40      201.92     18.12 o 
   7   0  -5      346.68      416.78     31.06 o 
   8   0  -5        0.01        0.00     33.65 o 
   9   0  -5       57.34       67.31     38.83 o 
  10   0  -5      112.91       77.66     44.01 o 
  11   0  -5       15.73       15.53     51.77 o 
  12   0  -5        7.19        7.77     62.13 o 
 -12   1  -5      174.91      144.97     85.43 o 
 -11   1  -5       15.57       18.12     72.48 o 
 -10   1  -5      367.35      300.29     59.54 o 
  -9   1  -5       75.21       31.06     51.77 o 
  -8   1  -5        2.25        2.59     44.01 o 
  -7   1  -5      172.30       95.78      5.18 o 
  -6   1  -5       35.49       20.71      5.18 o 
  -5   1  -5     1028.68     1126.09     36.24 o 
  -4   1  -5     2253.66     2275.48     20.71 o 
  -3   1  -5      583.85      541.04     10.35 o 
  -2   1  -5      344.26      313.23     10.35 o 
  -1   1  -5       48.45       59.54      7.77 o 
   0   1  -5      694.86      874.98     10.35 o 
   1   1  -5       40.57       15.53      7.77 o 
   2   1  -5      101.95       75.07     12.94 o 
   3   1  -5      645.05      569.52     12.94 o 
   4   1  -5     2823.92     3096.10     33.65 o 
   5   1  -5      677.18      856.86     33.65 o 
   6   1  -5      277.73      349.48     25.89 o 
   7   1  -5       31.19       36.24     28.48 o 
   8   1  -5      202.46      300.29     31.06 o 
   9   1  -5        0.36      -15.53     38.83 o 
  10   1  -5       87.70       69.90     44.01 o 
 -12   2  -5       34.67      -20.71     85.43 o 
 -11   2  -5      151.32      137.20     69.90 o 
 -10   2  -5        6.08       28.48     59.54 o 
  -9   2  -5       68.23       28.48     51.77 o 
  -8   2  -5       29.17       31.06     41.42 o 
  -7   2  -5      566.99      789.56     41.42 o 
  -6   2  -5      148.44      173.44     23.30 o 
  -5   2  -5       42.58       80.25     23.30 o 
  -4   2  -5      490.48      530.69     28.48 o 
  -3   2  -5      851.53      717.07     12.94 o 
  -2   2  -5     4353.58     4333.50     28.48 o 
  -1   2  -5     1437.45     1025.13     12.94 o 
   0   2  -5        9.42       15.53      7.77 o 
   1   2  -5     1525.82     1320.24     18.12 o 
   2   2  -5     5045.16     5086.82     54.36 o 
   3   2  -5     1100.22     1019.95     10.35 o 
   4   2  -5      664.47      833.56     18.12 o 
   5   2  -5      117.79      204.51     23.30 o 
   6   2  -5        7.80       25.89     25.89 o 
   7   2  -5      317.66      445.26     31.06 o 
   8   2  -5      100.18      132.02     31.06 o 
 -12   3  -5       24.73      -36.24     82.84 o 
 -11   3  -5       19.55       15.53     69.90 o 
 -10   3  -5      114.46      103.55     59.54 o 
  -9   3  -5        5.95       -5.18     49.19 o 
  -8   3  -5        0.00       -7.77     41.42 o 
  -7   3  -5      152.20      157.91     36.24 o 
  -6   3  -5       79.35       82.84     23.30 o 
  -5   3  -5      461.61      494.44     31.06 o 
  -4   3  -5        5.39       18.12     23.30 o 
  -3   3  -5      938.50      916.40     31.06 o 
  -2   3  -5      580.57      621.29     25.89 o 
  -1   3  -5     1329.55     1302.12     15.53 o 
   0   3  -5     5695.59     8915.52     44.01 o 
   1   3  -5     1398.36     1348.72     31.06 o 
   2   3  -5      700.92      590.23     25.89 o 
   3   3  -5     1254.56     1195.98     15.53 o 
   4   3  -5        4.37       10.35      7.77 o 
   5   3  -5     1262.66     1695.61     28.48 o 
 -12   4  -5       24.11       -5.18     80.25 o 
 -11   4  -5        0.98       12.94     69.90 o 
 -10   4  -5       16.42       18.12     59.54 o 
  -9   4  -5       20.91        5.18     49.19 o 
  -8   4  -5       82.11       88.02     41.42 o 
  -7   4  -5      408.49      515.15     36.24 o 
  -6   4  -5       66.95      108.73     25.89 o 
  -5   4  -5      160.23      222.63     20.71 o 
  -4   4  -5       49.87       54.36     23.30 o 
  -3   4  -5      719.37      610.94     20.71 o 
  -2   4  -5       30.00       36.24     15.53 o 
  -1   4  -5     1117.48     1100.20     31.06 o 
   0   4  -5        8.86        7.77     18.12 o 
   2   4  -5       71.59       54.36     12.94 o 
   3   4  -5     1034.38      799.91     20.71 o 
   4   4  -5      429.53      460.79     15.53 o 
   5   4  -5      230.56      235.57     23.30 o 
   6   4  -5      239.83      388.31     20.71 o 
 -12   5  -5       49.28        5.18     85.43 o 
 -11   5  -5       40.29       72.48     69.90 o 
 -10   5  -5       22.48       20.71     62.13 o 
  -9   5  -5        8.06        2.59     46.60 o 
  -8   5  -5        0.03        7.77     41.42 o 
  -7   5  -5       10.25       20.71     36.24 o 
  -6   5  -5        3.64       18.12     25.89 o 
  -5   5  -5        7.47        0.00     23.30 o 
  -4   5  -5      488.89      538.45     20.71 o 
  -3   5  -5       62.01       93.19     15.53 o 
  -2   5  -5      743.46     1128.68     23.30 o 
  -1   5  -5      234.04      359.83     15.53 o 
   0   5  -5     6638.74     9505.75     51.77 o 
   1   5  -5      230.73      274.40     15.53 o 
   2   5  -5     1381.45     1493.69     23.30 o 
   3   5  -5      146.70      160.50     15.53 o 
   4   5  -5     1318.65     1317.65     23.30 o 
   5   5  -5       23.54       28.48     25.89 o 
   6   5  -5       34.01       33.65     20.71 o 
   7   5  -5      357.96      398.66     25.89 o 
   8   5  -5      634.45      820.62     49.19 o 
   9   5  -5      175.23      194.15     59.54 o 
 -12   6  -5       32.14       18.12     82.84 o 
 -11   6  -5        1.28        0.00     67.31 o 
 -10   6  -5        4.84       -5.18     62.13 o 
  -9   6  -5        2.34       28.48     51.77 o 
  -8   6  -5        8.02        5.18     41.42 o 
  -7   6  -5       24.12       18.12     36.24 o 
  -6   6  -5      138.99      155.32     25.89 o 
  -5   6  -5       48.85       77.66     23.30 o 
  -4   6  -5        2.73        5.18     20.71 o 
  -3   6  -5       11.59        2.59     18.12 o 
  -2   6  -5       46.93       36.24     10.35 o 
  -1   6  -5     3447.81     4033.21     54.36 o 
   0   6  -5       12.74       31.06     20.71 o 
   1   6  -5     3549.73     3507.70     80.25 o 
   2   6  -5       36.64       28.48     15.53 o 
   3   6  -5       16.29        7.77     15.53 o 
   4   6  -5       17.24       23.30     12.94 o 
   5   6  -5       36.81       56.95     18.12 o 
   6   6  -5      901.61     1063.96     31.06 o 
   7   6  -5       40.82       54.36     28.48 o 
   8   6  -5      643.61      903.46     56.95 o 
   9   6  -5       61.21       33.65     67.31 o 
  10   6  -5       10.33       20.71     75.07 o 
  11   6  -5      147.27      108.73     88.02 o 
 -11   7  -5       51.32       56.95     72.48 o 
 -10   7  -5       72.13       62.13     62.13 o 
  -9   7  -5        0.11       18.12     51.77 o 
  -8   7  -5        3.12       41.42     46.60 o 
  -7   7  -5      394.86      411.61     41.42 o 
  -6   7  -5      195.82      183.80     33.65 o 
  -5   7  -5        1.01       49.19     25.89 o 
  -4   7  -5       50.07       51.77     10.35 o 
  -3   7  -5       33.29       31.06     12.94 o 
  -2   7  -5       34.27       20.71     12.94 o 
  -1   7  -5      970.28     1079.49     28.48 o 
   0   7  -5     1826.40     2322.07     31.06 o 
   1   7  -5     1018.39     1056.19     25.89 o 
   2   7  -5       68.82       77.66     18.12 o 
   3   7  -5      308.39      227.81     18.12 o 
   4   7  -5       62.22       69.90     18.12 o 
   5   7  -5      441.19      649.77     20.71 o 
   6   7  -5      378.16      427.14     28.48 o 
   7   7  -5       54.68       51.77     33.65 o 
   8   7  -5       59.72      119.08     64.72 o 
   9   7  -5      309.73      232.98     75.07 o 
  10   7  -5       41.51       25.89     85.43 o 
  11   7  -5      116.92       82.84     98.37 o 
 -11   8  -5      164.20      199.33     75.07 o 
 -10   8  -5       21.58       51.77     64.72 o 
  -9   8  -5       37.00      -23.30     56.95 o 
  -8   8  -5       96.86      124.26     46.60 o 
  -7   8  -5       39.71       46.60     41.42 o 
  -6   8  -5      121.05      150.15     38.83 o 
  -5   8  -5      160.41      230.40     28.48 o 
  -4   8  -5      102.97       72.48     15.53 o 
  -3   8  -5        5.75       18.12     15.53 o 
  -2   8  -5       63.99       46.60     15.53 o 
  -1   8  -5      651.04      722.25     23.30 o 
   0   8  -5        0.74       -5.18     18.12 o 
   1   8  -5      647.24      670.48     23.30 o 
   2   8  -5       14.38       15.53     20.71 o 
   3   8  -5       19.57       15.53     20.71 o 
   4   8  -5       10.28        0.00     20.71 o 
   5   8  -5        5.93       41.42     23.30 o 
   6   8  -5       87.41       90.60     31.06 o 
   7   8  -5       11.82      -15.53     36.24 o 
   8   8  -5       10.94       20.71     44.01 o 
   9   8  -5       11.19       15.53     82.84 o 
  10   8  -5       88.31       56.95     98.37 o 
 -10   9  -5      149.76       88.02     72.48 o 
  -9   9  -5       22.98       -2.59     56.95 o 
  -8   9  -5      202.95      207.10     54.36 o 
  -7   9  -5     1162.32     1426.38     54.36 o 
  -6   9  -5      169.51      155.32     44.01 o 
  -5   9  -5        8.83        2.59     18.12 o 
  -4   9  -5       41.62       36.24     20.71 o 
  -3   9  -5       80.65       56.95     18.12 o 
  -2   9  -5       35.03       41.42     18.12 o 
  -1   9  -5       97.18       75.07     15.53 o 
   0   9  -5      154.10      183.80     20.71 o 
   1   9  -5      108.98      116.49     23.30 o 
   2   9  -5      113.15       98.37     23.30 o 
   3   9  -5      252.37      243.34     20.71 o 
   4   9  -5      244.89      222.63     23.30 o 
   5   9  -5       82.79       88.02     25.89 o 
   6   9  -5      847.74      963.00     38.83 o 
   7   9  -5      525.94      502.21     41.42 o 
   8   9  -5      217.74      201.92     49.19 o 
   9   9  -5      339.83      315.82     93.19 o 
  -9  10  -5      135.46       80.25     69.90 o 
  -8  10  -5        5.68        2.59     59.54 o 
  -7  10  -5        8.39       23.30     54.36 o 
  -6  10  -5      183.35      119.08     20.71 o 
  -5  10  -5      129.87      103.55     23.30 o 
  -4  10  -5      393.02      365.01     20.71 o 
  -3  10  -5       73.60       49.19     23.30 o 
  -2  10  -5      257.04      253.69     18.12 o 
  -1  10  -5       82.70       62.13     18.12 o 
   0  10  -5        1.02      -15.53     28.48 o 
   1  10  -5       79.16       36.24     28.48 o 
   2  10  -5      338.31      336.53     28.48 o 
   3  10  -5       93.29       77.66     25.89 o 
   4  10  -5        1.85       -2.59     28.48 o 
   5  10  -5       43.54       77.66     31.06 o 
   6  10  -5      467.63      590.23     46.60 o 
   7  10  -5        0.21      -18.12     46.60 o 
   8  10  -5       90.82       51.77     56.95 o 
   9  10  -5       14.56      -28.48    108.73 o 
  -9  11  -5       35.31        0.00     75.07 o 
  -8  11  -5       61.63       62.13     69.90 o 
  -7  11  -5      228.34      176.03     59.54 o 
  -6  11  -5      243.37      217.45     25.89 o 
  -5  11  -5       93.07       95.78     25.89 o 
  -4  11  -5       50.98       41.42     28.48 o 
  -3  11  -5       23.23       23.30     25.89 o 
  -2  11  -5        6.95       -5.18     23.30 o 
  -1  11  -5       44.68       18.12     20.71 o 
   0  11  -5       35.18        7.77     33.65 o 
   1  11  -5       47.56       28.48     31.06 o 
   2  11  -5      116.24      106.14     33.65 o 
   3  11  -5      241.35      243.34     28.48 o 
   4  11  -5       10.77      -20.71     33.65 o 
   5  11  -5      118.69      113.90     36.24 o 
   6  11  -5      612.50      854.27     49.19 o 
   7  11  -5       12.15      -15.53     56.95 o 
   8  11  -5        2.96      -20.71     64.72 o 
  -8  12  -5        0.31      -28.48     80.25 o 
  -7  12  -5       27.07       -5.18     49.19 o 
  -6  12  -5      157.23      188.98     44.01 o 
  -5  12  -5       12.04        5.18     38.83 o 
  -4  12  -5       33.82        5.18     38.83 o 
  -3  12  -5      241.20      238.16     36.24 o 
  -2  12  -5      434.21      497.03     36.24 o 
  -1  12  -5       13.03      -15.53     38.83 o 
   0  12  -5        2.79      -15.53     36.24 o 
   1  12  -5       11.69       12.94     38.83 o 
   2  12  -5      296.43      266.64     41.42 o 
   3  12  -5        1.67       10.35     36.24 o 
   4  12  -5        6.93      -31.06     41.42 o 
   5  12  -5       36.84       44.01     54.36 o 
   6  12  -5      100.13       93.19     62.13 o 
  -6  13  -5       90.32       56.95     72.48 o 
  -5  13  -5       81.98       72.48     67.31 o 
  -4  13  -5      161.67      113.90     46.60 o 
  -3  13  -5       70.31       56.95     46.60 o 
  -2  13  -5        4.45      -18.12     46.60 o 
  -1  13  -5       68.69       49.19     44.01 o 
   0  13  -5      235.39      248.52     44.01 o 
   1  13  -5       71.30       67.31     49.19 o 
   2  13  -5       19.27       10.35     41.42 o 
   3  13  -5       34.45       20.71     44.01 o 
   4  13  -5      136.13      129.44     46.60 o 
   5  13  -5      283.98      318.41     64.72 o 
  -4  14  -5       25.86       15.53     80.25 o 
  -3  14  -5       19.32       -7.77     56.95 o 
  -2  14  -5       57.67       18.12     54.36 o 
  -1  14  -5        9.48        5.18     82.84 o 
   0  14  -5        0.84      -15.53     88.02 o 
   1  14  -5       10.41       -2.59     59.54 o 
   2  14  -5       30.31      -10.35     49.19 o 
   4 -11  -4        2.07      -33.65     75.07 o 
  -4 -10  -4       20.00       12.94     88.02 o 
  -3 -10  -4       50.20       38.83     82.84 o 
   3 -10  -4       62.44       62.13     56.95 o 
   4 -10  -4       22.09      -15.53     59.54 o 
   5 -10  -4        6.70       10.35     64.72 o 
   7 -10  -4      131.99      207.10     69.90 o 
  -6  -9  -4        7.38       -7.77     98.37 o 
  -5  -9  -4        9.03      -15.53     82.84 o 
  -4  -9  -4       19.08      -10.35     72.48 o 
  -3  -9  -4       81.52       90.60     67.31 o 
   4  -9  -4        0.04      -18.12     51.77 o 
   5  -9  -4       29.83       36.24     51.77 o 
   6  -9  -4        6.28       20.71     54.36 o 
   7  -9  -4        4.05      -10.35     56.95 o 
   8  -9  -4        1.11      -33.65     62.13 o 
  -7  -8  -4       84.44      129.44     95.78 o 
  -6  -8  -4        6.62       -2.59     80.25 o 
  -5  -8  -4       47.25       75.07     69.90 o 
  -4  -8  -4        9.15       -5.18     64.72 o 
  -3  -8  -4      105.74       98.37     56.95 o 
   1  -8  -4        0.09      -12.94     44.01 o 
   2  -8  -4       38.78       36.24     41.42 o 
   3  -8  -4      184.19      196.74     28.48 o 
   4  -8  -4        2.46        0.00     28.48 o 
   5  -8  -4        9.21       15.53     44.01 o 
   6  -8  -4      129.99      191.56     46.60 o 
   7  -8  -4        2.35       -5.18     49.19 o 
   8  -8  -4       15.75       10.35     54.36 o 
   9  -8  -4       18.39      -33.65     56.95 o 
  -8  -7  -4        1.42      -41.42     93.19 o 
  -7  -7  -4       12.53        2.59     80.25 o 
  -6  -7  -4       15.57       23.30     69.90 o 
  -5  -7  -4       17.37       15.53     59.54 o 
  -4  -7  -4       62.52       36.24     51.77 o 
  -3  -7  -4       39.47       18.12     46.60 o 
   1  -7  -4      398.76      308.06     36.24 o 
   2  -7  -4        4.34       -2.59     31.06 o 
   3  -7  -4       56.85       54.36     20.71 o 
   4  -7  -4        3.19      -18.12     23.30 o 
   5  -7  -4        2.81       -7.77     23.30 o 
   6  -7  -4       15.98        7.77     25.89 o 
   7  -7  -4      114.78      108.73     41.42 o 
   8  -7  -4        0.00       10.35     46.60 o 
   9  -7  -4       79.84       82.84     44.01 o 
  -9  -6  -4       30.88       12.94     51.77 o 
  -8  -6  -4       76.82      108.73     80.25 o 
  -7  -6  -4       11.23      -18.12     69.90 o 
  -6  -6  -4       47.08       90.60     59.54 o 
  -5  -6  -4        4.55       -2.59     51.77 o 
  -4  -6  -4        7.78        2.59     46.60 o 
  -3  -6  -4        0.86       -7.77     41.42 o 
  -2  -6  -4      186.49      209.69     36.24 o 
   0  -6  -4        0.27      -15.53     41.42 o 
   1  -6  -4     1509.65     1558.40     44.01 o 
   2  -6  -4      281.42      300.29     20.71 o 
   3  -6  -4       21.74       20.71     15.53 o 
   4  -6  -4       39.18       25.89     18.12 o 
   5  -6  -4       82.16       88.02     18.12 o 
   6  -6  -4       26.31       28.48     20.71 o 
   7  -6  -4        1.47       -7.77     25.89 o 
   8  -6  -4       41.61       49.19     36.24 o 
   9  -6  -4      579.13      595.40     31.06 o 
  10  -6  -4       98.76       28.48     36.24 o 
  11  -6  -4        8.38      -12.94     69.90 o 
 -10  -5  -4       30.77        5.18     49.19 o 
  -9  -5  -4        0.82       15.53     44.01 o 
  -8  -5  -4       32.98       54.36     69.90 o 
  -7  -5  -4       86.55       59.54     59.54 o 
  -6  -5  -4       82.86      106.14     51.77 o 
  -5  -5  -4        0.01       -7.77     46.60 o 
  -4  -5  -4       29.60       18.12     28.48 o 
  -3  -5  -4       26.88       28.48     25.89 o 
  -2  -5  -4       33.29       56.95     23.30 o 
  -1  -5  -4       11.09        5.18     33.65 o 
   0  -5  -4        6.99       -7.77     28.48 o 
   1  -5  -4       10.03        7.77     31.06 o 
   2  -5  -4       64.76       54.36     12.94 o 
   3  -5  -4      229.82      191.56     10.35 o 
   4  -5  -4        0.32       -5.18     12.94 o 
   5  -5  -4      129.95      113.90     15.53 o 
   6  -5  -4     1167.61     1328.01     23.30 o 
   7  -5  -4      113.73      113.90     20.71 o 
   8  -5  -4      415.16      507.39     23.30 o 
   9  -5  -4        2.68        5.18     28.48 o 
  10  -5  -4        1.67       10.35     33.65 o 
  11  -5  -4       58.05       80.25     64.72 o 
  12  -5  -4      136.31       59.54     75.07 o 
 -10  -4  -4       10.37      -10.35     41.42 o 
  -9  -4  -4        0.79       -7.77     36.24 o 
  -8  -4  -4       16.78       28.48     33.65 o 
  -7  -4  -4       37.43       56.95     54.36 o 
  -6  -4  -4       30.25       15.53     33.65 o 
  -5  -4  -4        2.08        5.18     41.42 o 
  -4  -4  -4        0.81       -2.59     25.89 o 
  -3  -4  -4       10.82        7.77     18.12 o 
  -2  -4  -4       20.42       25.89     15.53 o 
  -1  -4  -4      243.80      144.97     15.53 o 
   0  -4  -4    18525.36    30386.29    142.38 o 
   1  -4  -4      271.78      339.12     18.12 o 
   2  -4  -4       58.68       44.01     10.35 o 
   3  -4  -4       21.15       18.12      7.77 o 
   4  -4  -4      146.50      126.85     10.35 o 
   5  -4  -4       10.93        2.59     10.35 o 
   6  -4  -4       34.85       41.42     15.53 o 
   7  -4  -4      255.87      266.64     18.12 o 
   8  -4  -4      837.84      906.05     25.89 o 
   9  -4  -4       83.77       69.90     25.89 o 
  10  -4  -4      422.18      383.13     49.19 o 
  11  -4  -4       11.34      -20.71     59.54 o 
  12  -4  -4       39.18       10.35     69.90 o 
 -11  -3  -4      114.88       67.31     90.60 o 
 -10  -3  -4        7.32       -2.59     33.65 o 
  -9  -3  -4      287.09      238.16     31.06 o 
  -8  -3  -4       15.25       18.12     28.48 o 
  -7  -3  -4        1.19      -10.35     23.30 o 
  -6  -3  -4       60.01       64.72     20.71 o 
  -5  -3  -4      119.18      106.14     20.71 o 
  -4  -3  -4       92.28       82.84     20.71 o 
  -3  -3  -4      773.34      789.56     23.30 o 
  -2  -3  -4      215.88      222.63     12.94 o 
  -1  -3  -4     1490.07     1141.62     15.53 o 
   0  -3  -4       79.41       75.07     10.35 o 
   1  -3  -4     1579.93     1431.56     15.53 o 
   2  -3  -4       47.96       41.42      5.18 o 
   3  -3  -4     1369.78     1483.33     18.12 o 
   4  -3  -4       41.70       18.12     15.53 o 
   5  -3  -4      120.62      129.44     15.53 o 
   6  -3  -4      134.39      152.73     18.12 o 
   7  -3  -4        4.86        2.59     15.53 o 
   8  -3  -4       15.58        7.77     20.71 o 
   9  -3  -4       52.57       33.65     41.42 o 
  10  -3  -4       78.97       51.77     46.60 o 
  11  -3  -4       72.78       20.71     54.36 o 
  12  -3  -4       77.62       93.19     67.31 o 
 -10  -2  -4       18.87        2.59     28.48 o 
  -9  -2  -4      104.43       67.31     20.71 o 
  -8  -2  -4        0.42      -23.30     23.30 o 
  -7  -2  -4      102.56       69.90     18.12 o 
  -6  -2  -4       23.90       23.30     15.53 o 
  -5  -2  -4       54.87       44.01     12.94 o 
  -4  -2  -4      393.84      370.19     12.94 o 
  -3  -2  -4      817.34      830.98     18.12 o 
  -2  -2  -4       70.50       69.90     10.35 o 
  -1  -2  -4     1068.11      872.40     15.53 o 
   0  -2  -4     3428.75     5345.69     31.06 o 
   1  -2  -4     1084.60      900.87     10.35 o 
   2  -2  -4       78.84       82.84     10.35 o 
   3  -2  -4     1422.72     1405.67     15.53 o 
   4  -2  -4      802.42      944.88     20.71 o 
   5  -2  -4        0.29       -7.77     15.53 o 
   6  -2  -4      348.42      396.07     15.53 o 
   7  -2  -4       50.02       38.83     15.53 o 
   8  -2  -4      362.25      463.38     25.89 o 
   9  -2  -4     1972.72     2008.84     54.36 o 
  10  -2  -4       52.30       25.89     46.60 o 
  11  -2  -4        2.12        0.00     54.36 o 
  12  -2  -4       57.43       59.54     62.13 o 
  13  -2  -4       67.98      -20.71     75.07 o 
 -12  -1  -4      190.80      137.20     93.19 o 
 -11  -1  -4        0.42        5.18     77.66 o 
 -10  -1  -4       21.72       10.35     15.53 o 
  -9  -1  -4        0.04       -2.59     18.12 o 
  -8  -1  -4        0.17       -7.77     15.53 o 
  -7  -1  -4      107.88      111.31     15.53 o 
  -6  -1  -4      411.48      447.85     15.53 o 
  -5  -1  -4      175.43      165.68     12.94 o 
  -4  -1  -4        2.17       -7.77     10.35 o 
  -3  -1  -4      993.18      994.06     18.12 o 
  -2  -1  -4      237.29      274.40     12.94 o 
  -1  -1  -4      103.01       88.02     10.35 o 
   0  -1  -4        9.88       10.35      5.18 o 
   1  -1  -4      104.71       54.36      5.18 o 
   2  -1  -4      493.44      437.49     10.35 o 
   3  -1  -4      947.78     1007.01     18.12 o 
   4  -1  -4      491.69      429.73     12.94 o 
   5  -1  -4     1036.87     1113.15     18.12 o 
   6  -1  -4      993.96     1413.44     25.89 o 
   7  -1  -4       41.54       31.06     20.71 o 
   8  -1  -4      242.78      344.30     23.30 o 
   9  -1  -4     1305.38     1452.27     49.19 o 
  10  -1  -4      306.97      256.28     44.01 o 
  11  -1  -4       20.40       -5.18     49.19 o 
  12  -1  -4       80.53       56.95     59.54 o 
 -12   0  -4       12.44       -2.59     88.02 o 
 -11   0  -4       38.69      -18.12     72.48 o 
 -10   0  -4       38.48        7.77     23.30 o 
  -9   0  -4      280.68      212.27     15.53 o 
  -8   0  -4       16.07       20.71     12.94 o 
  -7   0  -4      117.59      126.85     10.35 o 
  -6   0  -4       44.77       44.01     10.35 o 
  -5   0  -4      106.04      126.85     10.35 o 
  -4   0  -4       81.66       64.72     10.35 o 
  -3   0  -4      560.76      517.74     15.53 o 
  -2   0  -4       25.23       28.48      7.77 o 
  -1   0  -4      102.63       46.60      7.77 o 
   0   0  -4     2800.06     4185.95     28.48 o 
   1   0  -4      119.17      173.44     12.94 o 
   2   0  -4       22.20       25.89      7.77 o 
   3   0  -4      244.59      173.44     10.35 o 
   4   0  -4      595.97      502.21     12.94 o 
   5   0  -4     4739.86     6914.45    106.14 o 
   6   0  -4        1.41       -7.77     15.53 o 
   7   0  -4        1.14       -7.77     25.89 o 
   8   0  -4      835.30     1095.02     38.83 o 
   9   0  -4       82.31       18.12     36.24 o 
  10   0  -4      463.61      336.53     41.42 o 
  11   0  -4       33.33        7.77     49.19 o 
 -12   1  -4       16.49      -25.89     82.84 o 
 -11   1  -4       18.02       23.30     69.90 o 
 -10   1  -4       73.27       54.36     15.53 o 
  -9   1  -4       21.19       10.35     12.94 o 
  -8   1  -4       11.37       10.35     10.35 o 
  -7   1  -4      335.80      287.35      7.77 o 
  -6   1  -4      127.36       67.31      5.18 o 
  -5   1  -4      191.40      196.74     12.94 o 
  -4   1  -4      114.76       88.02      5.18 o 
  -3   1  -4        1.02       10.35      5.18 o 
  -2   1  -4       71.58       64.72      7.77 o 
  -1   1  -4       29.80        5.18      5.18 o 
   0   1  -4        6.62       10.35      7.77 o 
   1   1  -4       37.60       44.01      7.77 o 
   2   1  -4        0.28        0.00     10.35 o 
   3   1  -4       35.09       38.83      7.77 o 
   4   1  -4       44.18       31.06     18.12 o 
   5   1  -4       45.76        7.77     20.71 o 
   6   1  -4     1407.73     1972.60     44.01 o 
   7   1  -4      729.05      983.71     36.24 o 
   8   1  -4        1.09       -5.18     28.48 o 
   9   1  -4      842.28      698.95     36.24 o 
 -12   2  -4      495.17      447.85     77.66 o 
 -11   2  -4       28.05       31.06     64.72 o 
 -10   2  -4      295.46      199.33     54.36 o 
  -9   2  -4       21.87       12.94     44.01 o 
  -8   2  -4      139.74      199.33     38.83 o 
  -7   2  -4       27.90       28.48     25.89 o 
  -6   2  -4      267.15      295.11     28.48 o 
  -4   2  -4      119.76      111.31     23.30 o 
  -2   2  -4      101.11       98.37      7.77 o 
  -1   2  -4       21.72       25.89      7.77 o 
   0   2  -4      985.14     1599.82     18.12 o 
   1   2  -4       20.70       10.35     15.53 o 
   2   2  -4      236.98      217.45     20.71 o 
   3   2  -4      284.91      248.52      7.77 o 
   4   2  -4     1640.22     1923.41     25.89 o 
   5   2  -4     1274.79     1957.07     41.42 o 
   6   2  -4      405.63      579.87     28.48 o 
   7   2  -4      112.00      119.08     25.89 o 
 -12   3  -4       36.46       -7.77     80.25 o 
 -11   3  -4       20.27       33.65     64.72 o 
 -10   3  -4       27.38       31.06     54.36 o 
  -9   3  -4      154.71       77.66     46.60 o 
  -8   3  -4       67.22       77.66     38.83 o 
  -7   3  -4      298.59      396.07     33.65 o 
  -6   3  -4        9.47        7.77     25.89 o 
  -5   3  -4       38.95       67.31     23.30 o 
  -4   3  -4      330.42      352.06     23.30 o 
  -3   3  -4       71.97       59.54     20.71 o 
  -2   3  -4      113.50      137.20     20.71 o 
  -1   3  -4       25.89       18.12     12.94 o 
   0   3  -4        0.30        5.18     15.53 o 
   2   3  -4      293.32      276.99     12.94 o 
   3   3  -4      285.74      261.46     10.35 o 
   4   3  -4       64.85       64.72     18.12 o 
   5   3  -4        4.24       15.53     18.12 o 
   6   3  -4       99.52      132.02     31.06 o 
   7   3  -4      425.42      610.94     38.83 o 
 -10   4  -4      120.86       88.02     49.19 o 
  -9   4  -4       14.47       44.01     44.01 o 
  -8   4  -4       53.44       33.65     36.24 o 
  -7   4  -4      254.15      282.17     33.65 o 
  -6   4  -4      436.28      579.87     25.89 o 
  -5   4  -4      411.14      763.67     33.65 o 
  -4   4  -4        2.00        5.18     18.12 o 
  -3   4  -4      244.90      248.52     15.53 o 
  -2   4  -4      195.41      201.92     12.94 o 
  -1   4  -4       52.85       18.12      7.77 o 
   0   4  -4      112.96      152.73     12.94 o 
   1   4  -4       66.67       77.66     12.94 o 
   2   4  -4        5.06        0.00     12.94 o 
   3   4  -4       59.06       54.36     10.35 o 
   4   4  -4       36.89       15.53     12.94 o 
   5   4  -4      581.67     1045.84     33.65 o 
   6   4  -4      309.42      445.26     20.71 o 
   7   4  -4      171.25      238.16     38.83 o 
   8   4  -4       63.54       54.36     46.60 o 
   9   4  -4       98.87      119.08     54.36 o 
 -12   5  -4       70.37       36.24     77.66 o 
 -11   5  -4      113.40      113.90     62.13 o 
 -10   5  -4      216.79      201.92     56.95 o 
  -9   5  -4        4.28      -15.53     44.01 o 
  -8   5  -4        3.85        5.18     38.83 o 
  -6   5  -4      228.52      331.35     23.30 o 
  -5   5  -4       76.73       98.37     20.71 o 
  -4   5  -4      307.38      328.77     18.12 o 
  -3   5  -4      223.43      134.61      7.77 o 
  -2   5  -4      412.70      504.80     12.94 o 
  -1   5  -4      585.29      626.47     12.94 o 
   0   5  -4        1.07       10.35     10.35 o 
   1   5  -4      568.65      533.27     18.12 o 
   2   5  -4      421.26      484.09     20.71 o 
   3   5  -4       19.76       23.30     12.94 o 
   4   5  -4        7.95       15.53     12.94 o 
   5   5  -4        0.25       -7.77     23.30 o 
   6   5  -4       34.80       36.24     20.71 o 
   7   5  -4      311.48      383.13     44.01 o 
   8   5  -4       66.78       90.60     51.77 o 
   9   5  -4       12.49      -20.71     59.54 o 
  10   5  -4      312.64      300.29     67.31 o 
  11   5  -4       25.79        5.18     80.25 o 
 -12   6  -4       21.03       25.89     77.66 o 
 -11   6  -4        1.13      -18.12     67.31 o 
 -10   6  -4      157.08       98.37     56.95 o 
  -9   6  -4      202.92      163.09     46.60 o 
  -7   6  -4      371.70      414.19     36.24 o 
  -6   6  -4       36.83       46.60     23.30 o 
  -5   6  -4        0.02      -10.35     20.71 o 
  -4   6  -4      688.02      730.02     20.71 o 
  -3   6  -4       11.48       20.71     10.35 o 
  -2   6  -4      614.72      616.11     18.12 o 
  -1   6  -4       29.26       28.48     10.35 o 
   0   6  -4     1235.67     1933.77     18.12 o 
   1   6  -4       23.54        5.18     12.94 o 
   2   6  -4      204.61      186.39     15.53 o 
   3   6  -4       31.10       15.53     12.94 o 
   4   6  -4       11.19       15.53     15.53 o 
   5   6  -4       61.76      103.55     20.71 o 
   6   6  -4      162.16      152.73     25.89 o 
   7   6  -4      209.10      212.27     28.48 o 
   8   6  -4       24.07        7.77     54.36 o 
   9   6  -4      217.62      147.56     64.72 o 
  10   6  -4      121.99       59.54     77.66 o 
  11   6  -4       37.85       36.24     88.02 o 
 -12   7  -4       25.45       -5.18     82.84 o 
 -11   7  -4      182.49      222.63     72.48 o 
 -10   7  -4        1.31       12.94     62.13 o 
  -9   7  -4       64.26       75.07     51.77 o 
  -8   7  -4      553.83      724.84     44.01 o 
  -7   7  -4       33.41       20.71     38.83 o 
  -6   7  -4      865.77      937.11     31.06 o 
  -5   7  -4      211.00      137.20     12.94 o 
  -4   7  -4       82.96       62.13     12.94 o 
  -3   7  -4       72.35       67.31     12.94 o 
  -2   7  -4       58.21       62.13     12.94 o 
  -1   7  -4     2552.90     2738.86     56.95 o 
   0   7  -4        4.31       -2.59     10.35 o 
   1   7  -4     2471.14     2324.66     33.65 o 
   2   7  -4      179.70      165.68     15.53 o 
   3   7  -4      102.50       85.43     15.53 o 
   4   7  -4        0.13       -2.59     18.12 o 
   5   7  -4      196.78      295.11     25.89 o 
   6   7  -4      129.55      163.09     25.89 o 
   7   7  -4      297.00      375.36     33.65 o 
   8   7  -4       11.01       46.60     62.13 o 
   9   7  -4       14.09       33.65     72.48 o 
  10   7  -4       17.33       20.71     88.02 o 
  11   7  -4       37.22       23.30    100.96 o 
 -11   8  -4       74.55       12.94     75.07 o 
 -10   8  -4       47.10       31.06     62.13 o 
  -9   8  -4      217.52      152.73     51.77 o 
  -8   8  -4      108.19      150.15     44.01 o 
  -7   8  -4       56.25       28.48     41.42 o 
  -6   8  -4      397.15      232.98     18.12 o 
  -5   8  -4      606.21      714.48     28.48 o 
  -4   8  -4        5.67       10.35     15.53 o 
  -3   8  -4      142.86       95.78     15.53 o 
  -2   8  -4       13.00       20.71     15.53 o 
  -1   8  -4      362.05      419.37     12.94 o 
   0   8  -4     2217.67     3417.10     25.89 o 
   1   8  -4      340.23      331.35     20.71 o 
   2   8  -4        0.03       -5.18     18.12 o 
   3   8  -4       29.32        7.77     18.12 o 
   4   8  -4      101.56       98.37     20.71 o 
   5   8  -4      178.40      139.79     31.06 o 
   6   8  -4      250.69      365.01     28.48 o 
   7   8  -4      810.55      957.82     38.83 o 
   8   8  -4       22.75      -10.35     69.90 o 
   9   8  -4        6.70        0.00     80.25 o 
  10   8  -4       56.26       31.06     98.37 o 
 -11   9  -4       16.36      -33.65     80.25 o 
 -10   9  -4       58.19       -2.59     67.31 o 
  -9   9  -4       12.93      -10.35     59.54 o 
  -8   9  -4        8.42       28.48     49.19 o 
  -7   9  -4       12.39      -15.53     15.53 o 
  -6   9  -4       74.00       44.01     20.71 o 
  -5   9  -4      273.50      227.81     20.71 o 
  -4   9  -4       74.35       51.77     20.71 o 
  -3   9  -4       24.20       20.71     18.12 o 
  -2   9  -4       32.01       31.06     18.12 o 
  -1   9  -4       60.17       18.12     15.53 o 
   0   9  -4       11.11        2.59     10.35 o 
   1   9  -4       67.35       33.65     23.30 o 
   2   9  -4       35.86       46.60     23.30 o 
   3   9  -4        0.60       -2.59     20.71 o 
   4   9  -4      143.26      126.85     23.30 o 
   5   9  -4      321.61      315.82     33.65 o 
   6   9  -4      131.25      188.98     36.24 o 
   7   9  -4       64.52       59.54     44.01 o 
   8   9  -4       46.23        5.18     49.19 o 
   9   9  -4       39.99        7.77     90.60 o 
  -9  10  -4      211.05      256.28     67.31 o 
  -8  10  -4      188.88      220.04     56.95 o 
  -7  10  -4      509.99      331.35     33.65 o 
  -6  10  -4      846.37      737.78     33.65 o 
  -5  10  -4       37.84       49.19     20.71 o 
  -4  10  -4      120.98       80.25     23.30 o 
  -3  10  -4      291.22      243.34     20.71 o 
  -2  10  -4       80.19       77.66     20.71 o 
  -1  10  -4      297.76      248.52     18.12 o 
   0  10  -4      344.89      476.32     28.48 o 
   1  10  -4      290.38      188.98     25.89 o 
   2  10  -4       56.59       51.77     31.06 o 
   3  10  -4       67.82       90.60     25.89 o 
   4  10  -4        4.80       -7.77     28.48 o 
   5  10  -4        0.41        2.59     41.42 o 
   6  10  -4       44.62       62.13     44.01 o 
   7  10  -4      584.49      693.77     49.19 o 
   8  10  -4       43.24       28.48     54.36 o 
   9  10  -4        2.90      -12.94    106.14 o 
  -9  11  -4       22.62       -2.59     75.07 o 
  -8  11  -4       54.49       64.72     67.31 o 
  -7  11  -4        0.26      -25.89     41.42 o 
  -6  11  -4      499.70      556.57     28.48 o 
  -5  11  -4      167.88      199.33     31.06 o 
  -4  11  -4       68.59       10.35     25.89 o 
  -3  11  -4       10.54      -25.89     25.89 o 
  -2  11  -4       65.79       51.77     23.30 o 
  -1  11  -4       61.63       51.77     18.12 o 
   0  11  -4        0.47       20.71     31.06 o 
   1  11  -4       58.99       44.01     33.65 o 
   2  11  -4        0.28      -12.94     28.48 o 
   3  11  -4      103.59       85.43     31.06 o 
   4  11  -4      152.96      129.44     33.65 o 
   5  11  -4      104.91       75.07     46.60 o 
   6  11  -4       83.36      139.79     49.19 o 
   7  11  -4       47.01       80.25     59.54 o 
  -8  12  -4        2.85       15.53     77.66 o 
  -7  12  -4        9.98       -5.18     49.19 o 
  -6  12  -4      590.10      642.00     38.83 o 
  -5  12  -4      270.06      243.34     38.83 o 
  -4  12  -4        0.01       12.94     54.36 o 
  -3  12  -4      273.53      261.46     36.24 o 
  -2  12  -4      283.84      310.65     36.24 o 
  -1  12  -4        6.31      -25.89     59.54 o 
   0  12  -4       56.51       75.07     36.24 o 
   1  12  -4        5.86       -5.18     41.42 o 
   2  12  -4      111.05      126.85     33.65 o 
   3  12  -4       60.20       72.48     36.24 o 
   4  12  -4        6.36      -18.12     41.42 o 
   5  12  -4      199.52      217.45     56.95 o 
   6  12  -4       56.35       18.12     59.54 o 
  -6  13  -4      105.14      142.38     72.48 o 
  -5  13  -4       64.49       44.01     46.60 o 
  -4  13  -4        0.21       -7.77     46.60 o 
  -3  13  -4      185.66      147.56     46.60 o 
  -2  13  -4       30.01       -2.59     46.60 o 
  -1  13  -4        6.35        2.59     72.48 o 
   0  13  -4       10.11      -36.24     75.07 o 
   1  13  -4        7.74      -12.94     49.19 o 
   2  13  -4        0.00       20.71     41.42 o 
   3  13  -4      279.23      253.69     44.01 o 
   4  13  -4        7.45       -5.18     59.54 o 
  -4  14  -4       18.88        0.00     59.54 o 
  -3  14  -4      145.40      121.67     54.36 o 
  -2  14  -4        5.31        5.18     67.31 o 
   0  14  -4      326.53      465.97     59.54 o 
   1  14  -4        1.77      -10.35     49.19 o 
   5 -11  -3       39.24       90.60     67.31 o 
  -5 -10  -3        1.79        7.77     93.19 o 
   5 -10  -3       11.39        7.77     56.95 o 
   6 -10  -3       20.39       10.35     59.54 o 
   8 -10  -3       50.32       64.72     67.31 o 
  -7  -9  -3      137.63      103.55    100.96 o 
  -6  -9  -3        0.60      -41.42     88.02 o 
  -5  -9  -3       38.98       49.19     77.66 o 
  -4  -9  -3        4.95       44.01     69.90 o 
   1  -9  -3       15.78       -2.59     54.36 o 
   2  -9  -3       45.49       15.53     51.77 o 
   4  -9  -3        9.78      -23.30     49.19 o 
   5  -9  -3       48.95       72.48     46.60 o 
   6  -9  -3       70.92       72.48     49.19 o 
   7  -9  -3       46.44       31.06     54.36 o 
   8  -9  -3       35.34       54.36     56.95 o 
   9  -9  -3       32.47       -2.59     62.13 o 
  -8  -8  -3        9.19      -12.94     98.37 o 
  -7  -8  -3        4.94      -23.30     82.84 o 
  -6  -8  -3        7.77       25.89     72.48 o 
  -5  -8  -3       21.86       15.53     64.72 o 
  -4  -8  -3        3.87       10.35     59.54 o 
   1  -8  -3      645.50      696.36     41.42 o 
   2  -8  -3        6.18      -10.35     38.83 o 
   3  -8  -3      122.16      108.73     36.24 o 
   4  -8  -3       89.39       98.37     38.83 o 
   5  -8  -3        0.21       -2.59     28.48 o 
   6  -8  -3       55.76       59.54     31.06 o 
   7  -8  -3        3.21      -31.06     44.01 o 
   8  -8  -3      142.40      181.21     46.60 o 
   9  -8  -3        9.01       -2.59     54.36 o 
  -9  -7  -3        5.94      -10.35     98.37 o 
  -8  -7  -3        9.78        7.77     85.43 o 
  -7  -7  -3        2.16      -25.89     72.48 o 
  -6  -7  -3      127.60      134.61     62.13 o 
  -5  -7  -3        5.57       38.83     54.36 o 
  -4  -7  -3        3.94        2.59     46.60 o 
   1  -7  -3      245.44      235.57     25.89 o 
   2  -7  -3       40.97       28.48     25.89 o 
   3  -7  -3        5.54      -18.12     28.48 o 
   4  -7  -3       11.57        7.77     31.06 o 
   5  -7  -3      303.00      390.90     31.06 o 
   6  -7  -3       10.42        0.00     25.89 o 
   7  -7  -3      296.35      321.00     28.48 o 
   8  -7  -3      381.83      447.85     38.83 o 
   9  -7  -3       58.53       25.89     41.42 o 
  10  -7  -3       13.04       -5.18     36.24 o 
  -9  -6  -3       44.06       46.60     85.43 o 
  -8  -6  -3        2.53      -33.65     72.48 o 
  -7  -6  -3      114.19      124.26     64.72 o 
  -6  -6  -3       15.96       25.89     54.36 o 
  -5  -6  -3       77.26       77.66     46.60 o 
  -4  -6  -3       13.60       25.89     41.42 o 
  -1  -6  -3       14.27       44.01     33.65 o 
   0  -6  -3        1.70        7.77     36.24 o 
   1  -6  -3       14.32       20.71     33.65 o 
   2  -6  -3      107.28      113.90     18.12 o 
   3  -6  -3      128.53       93.19     23.30 o 
   4  -6  -3      135.71      126.85     15.53 o 
   5  -6  -3       53.32       62.13     18.12 o 
   6  -6  -3      259.87      328.77     20.71 o 
   7  -6  -3        0.24      -18.12     23.30 o 
   8  -6  -3       34.23       31.06     28.48 o 
   9  -6  -3      417.93      427.14     28.48 o 
  10  -6  -3       13.62        7.77     33.65 o 
  11  -6  -3       33.29       -5.18     62.13 o 
 -10  -5  -3      125.41       36.24     88.02 o 
  -9  -5  -3      910.92      807.68     75.07 o 
  -8  -5  -3      152.41      108.73     64.72 o 
  -7  -5  -3        1.77        2.59     38.83 o 
  -6  -5  -3       26.18       33.65     46.60 o 
  -5  -5  -3       95.96       80.25     41.42 o 
  -4  -5  -3      157.65      134.61     25.89 o 
  -3  -5  -3       58.80       49.19     20.71 o 
  -2  -5  -3        0.15        0.00     33.65 o 
  -1  -5  -3       65.72       51.77     28.48 o 
   0  -5  -3     7807.19    11946.90     95.78 o 
   1  -5  -3       80.14       82.84     25.89 o 
   2  -5  -3       30.69       18.12     15.53 o 
   3  -5  -3        0.72        0.00     18.12 o 
   4  -5  -3      353.43      344.30     12.94 o 
   5  -5  -3       34.62       25.89     15.53 o 
   6  -5  -3       19.88       15.53     15.53 o 
   7  -5  -3       22.13        2.59     20.71 o 
   8  -5  -3      269.90      328.77     23.30 o 
   9  -5  -3      773.23      621.29     23.30 o 
  10  -5  -3        9.89       -2.59     28.48 o 
  11  -5  -3        9.74      -28.48     56.95 o 
 -11  -4  -3      190.87      113.90     82.84 o 
 -10  -4  -3        2.08       -7.77     38.83 o 
  -9  -4  -3       16.08       51.77     67.31 o 
  -8  -4  -3      652.85      717.07     56.95 o 
  -7  -4  -3      116.44      113.90     36.24 o 
  -6  -4  -3     1197.61     1592.06     44.01 o 
  -5  -4  -3       12.84        7.77     20.71 o 
  -4  -4  -3       87.95      108.73     23.30 o 
  -3  -4  -3      829.32      771.44     23.30 o 
  -2  -4  -3     1302.50     1485.92     36.24 o 
  -1  -4  -3       35.16       18.12     23.30 o 
   0  -4  -3       15.49       15.53     18.12 o 
   1  -4  -3       38.67       41.42     20.71 o 
   2  -4  -3      980.74      978.53     15.53 o 
   3  -4  -3      257.83      222.63     10.35 o 
   4  -4  -3      168.80      126.85     10.35 o 
   5  -4  -3       47.59       54.36     12.94 o 
   6  -4  -3      309.91      357.24     15.53 o 
   7  -4  -3       45.59       12.94     15.53 o 
   8  -4  -3      272.62      235.57     18.12 o 
   9  -4  -3        1.49       -5.18     20.71 o 
  10  -4  -3       17.34      -15.53     46.60 o 
  11  -4  -3      105.79      144.97     51.77 o 
  12  -4  -3      595.02      577.28     64.72 o 
 -11  -3  -3       70.72      -18.12     75.07 o 
 -10  -3  -3      586.97      458.20     31.06 o 
  -9  -3  -3       44.64       12.94     25.89 o 
  -8  -3  -3      805.57      921.58     51.77 o 
  -7  -3  -3      263.03      310.65     31.06 o 
  -6  -3  -3       30.07       59.54     25.89 o 
  -5  -3  -3        5.70       15.53     18.12 o 
  -4  -3  -3      400.84      414.19     15.53 o 
  -3  -3  -3        0.89      -10.35     15.53 o 
  -2  -3  -3      179.81      137.20     12.94 o 
  -1  -3  -3       40.23       38.83     15.53 o 
   0  -3  -3      210.47      191.56     20.71 o 
   1  -3  -3       34.52       10.35     15.53 o 
   2  -3  -3      104.70       98.37      5.18 o 
   3  -3  -3        5.41        7.77      7.77 o 
   4  -3  -3      371.37      429.73     10.35 o 
   5  -3  -3        3.41        5.18     10.35 o 
   6  -3  -3        1.49        0.00     12.94 o 
   7  -3  -3       12.42        5.18     12.94 o 
   8  -3  -3      132.65       93.19     15.53 o 
   9  -3  -3        9.27        5.18     28.48 o 
  10  -3  -3      460.70      315.82     41.42 o 
  11  -3  -3       36.75       18.12     51.77 o 
  12  -3  -3       39.07       12.94     59.54 o 
 -12  -2  -3      328.63      354.65     90.60 o 
 -11  -2  -3       25.34        0.00     38.83 o 
 -10  -2  -3      116.50       69.90     20.71 o 
  -9  -2  -3       16.33       -2.59     20.71 o 
  -8  -2  -3       18.24       31.06     18.12 o 
  -7  -2  -3        4.59       -2.59     15.53 o 
  -6  -2  -3      147.51      137.20     20.71 o 
  -5  -2  -3       60.43       49.19     18.12 o 
  -4  -2  -3       59.63       77.66     12.94 o 
  -3  -2  -3     1087.95     1123.50     23.30 o 
  -2  -2  -3      489.05      509.98     18.12 o 
  -1  -2  -3     2112.09     1586.88     23.30 o 
   0  -2  -3       48.26       56.95      7.77 o 
   1  -2  -3     2146.92     1951.89     18.12 o 
   2  -2  -3      770.25      758.49     12.94 o 
   3  -2  -3        3.97        5.18      5.18 o 
   4  -2  -3      201.12      220.04     10.35 o 
   5  -2  -3       90.41       93.19     10.35 o 
   6  -2  -3      244.74      295.11     12.94 o 
   7  -2  -3       34.79       28.48     12.94 o 
   8  -2  -3       74.47       98.37     23.30 o 
   9  -2  -3      406.79      321.00     33.65 o 
  10  -2  -3       23.20       12.94     41.42 o 
  11  -2  -3       15.31        0.00     46.60 o 
  12  -2  -3      809.65      750.73     54.36 o 
 -12  -1  -3      139.40       46.60     88.02 o 
 -11  -1  -3       31.69       25.89     33.65 o 
 -10  -1  -3       51.49       25.89     10.35 o 
  -9  -1  -3     1693.11     1822.45     36.24 o 
  -8  -1  -3      286.92      323.59     20.71 o 
  -7  -1  -3       54.55       49.19     10.35 o 
  -6  -1  -3      369.49      419.37     15.53 o 
  -5  -1  -3       40.58       38.83     10.35 o 
  -4  -1  -3      357.06      403.84     12.94 o 
  -3  -1  -3      249.82      214.86     10.35 o 
  -2  -1  -3      351.89      349.48     15.53 o 
  -1  -1  -3     8565.95     7662.58     38.83 o 
   0  -1  -3     5599.59     7439.96     25.89 o 
   1  -1  -3     8199.28     5319.80     62.13 o 
   2  -1  -3       65.10       64.72      5.18 o 
   3  -1  -3      107.98      116.49     12.94 o 
   4  -1  -3       24.12       15.53      7.77 o 
   5  -1  -3       38.32       44.01     10.35 o 
   6  -1  -3       58.35       46.60     15.53 o 
   7  -1  -3      116.83      124.26     18.12 o 
   8  -1  -3        0.41       -5.18     28.48 o 
   9  -1  -3       59.35       38.83     33.65 o 
  10  -1  -3        0.00        2.59     38.83 o 
  11  -1  -3      140.88      111.31     46.60 o 
 -12   0  -3       48.05        5.18     82.84 o 
 -11   0  -3       41.78       38.83     31.06 o 
 -10   0  -3      225.43      199.33     20.71 o 
  -9   0  -3     1025.48     1247.76     23.30 o 
  -8   0  -3      377.89      440.08     15.53 o 
  -7   0  -3       39.22       28.48      7.77 o 
  -6   0  -3     1037.55     1317.65     15.53 o 
  -5   0  -3      817.65      820.62     23.30 o 
  -4   0  -3      841.32      812.86     15.53 o 
  -3   0  -3      638.40      564.34     12.94 o 
  -2   0  -3     1756.06     1737.03     20.71 o 
  -1   0  -3       71.56       59.54      7.77 o 
   0   0  -3       53.84       59.54      7.77 o 
   1   0  -3       64.81       20.71     10.35 o 
   2   0  -3      997.22      960.41     12.94 o 
   3   0  -3       38.57       36.24      7.77 o 
   4   0  -3       62.05       67.31     12.94 o 
   5   0  -3       23.24       80.25     12.94 o 
   6   0  -3      212.52      238.16     23.30 o 
   7   0  -3       30.16       41.42     23.30 o 
   8   0  -3        0.47       -5.18     28.48 o 
   9   0  -3       22.34        7.77     33.65 o 
  10   0  -3       74.99       90.60     38.83 o 
 -12   1  -3      226.76      207.10     77.66 o 
 -11   1  -3        2.06       -7.77     23.30 o 
 -10   1  -3      562.36      497.03     18.12 o 
  -9   1  -3       92.95      108.73     15.53 o 
  -8   1  -3      625.25      970.77     20.71 o 
  -7   1  -3        1.26       -7.77     10.35 o 
  -6   1  -3        1.54        2.59      5.18 o 
  -5   1  -3     5363.61     4923.73     18.12 o 
  -4   1  -3     1945.89     1884.58     18.12 o 
  -3   1  -3       13.62       28.48     10.35 o 
  -2   1  -3       98.06       85.43      5.18 o 
  -1   1  -3      195.03      132.02      5.18 o 
   0   1  -3     5562.53     8063.83     25.89 o 
   1   1  -3      192.45      126.85     10.35 o 
   2   1  -3      165.19      134.61      7.77 o 
   3   1  -3       90.26       82.84     10.35 o 
   4   1  -3      638.44      691.19     25.89 o 
   5   1  -3      839.23      981.12     31.06 o 
   6   1  -3      105.94      119.08     20.71 o 
   7   1  -3        0.17       10.35     23.30 o 
   8   1  -3       19.81       -7.77     28.48 o 
 -13   2  -3       35.02       38.83     90.60 o 
 -12   2  -3        5.79      -15.53     75.07 o 
 -11   2  -3       50.55       72.48     59.54 o 
 -10   2  -3       70.38       28.48     49.19 o 
  -9   2  -3      625.85      590.23     44.01 o 
  -8   2  -3        0.28       -7.77     10.35 o 
  -7   2  -3      768.90     1053.61     28.48 o 
  -6   2  -3     1443.02     1861.28     46.60 o 
  -5   2  -3       61.50       54.36     20.71 o 
  -4   2  -3        4.24       10.35     20.71 o 
  -3   2  -3      148.92      116.49     20.71 o 
  -2   2  -3      661.17      626.47     23.30 o 
  -1   2  -3     2069.99     1296.94     25.89 o 
   0   2  -3        0.65       10.35      7.77 o 
   1   2  -3     2047.04     1208.93     23.30 o 
   2   2  -3      504.86      484.09     10.35 o 
   3   2  -3       79.07       67.31     10.35 o 
   4   2  -3       82.85       64.72     12.94 o 
   5   2  -3       15.04       10.35     18.12 o 
   6   2  -3      230.37      269.23     28.48 o 
 -13   3  -3       43.96       23.30     88.02 o 
 -12   3  -3      274.84      264.05     72.48 o 
 -11   3  -3       84.70      108.73     62.13 o 
 -10   3  -3      435.55      401.25     51.77 o 
  -9   3  -3       78.76       56.95     41.42 o 
  -8   3  -3       28.83       69.90     36.24 o 
  -7   3  -3      111.29      150.15     23.30 o 
  -6   3  -3      442.42      543.63     31.06 o 
  -5   3  -3     2059.46     2640.49     49.19 o 
  -4   3  -3     4271.69     4582.02     56.95 o 
  -3   3  -3     1507.85     1493.69     33.65 o 
  -2   3  -3      259.81      253.69     20.71 o 
  -1   3  -3       40.65       41.42      7.77 o 
   0   3  -3      594.14     1040.66     12.94 o 
   1   3  -3       38.59       31.06     12.94 o 
   2   3  -3      140.93      113.90     12.94 o 
   3   3  -3     1440.03     1410.85     20.71 o 
   4   3  -3     2066.57     2448.92     41.42 o 
   5   3  -3     1310.65     1576.53     38.83 o 
   6   3  -3      249.79      323.59     31.06 o 
   7   3  -3        3.48        5.18     36.24 o 
   8   3  -3       34.22       59.54     41.42 o 
   9   3  -3       13.00        0.00     49.19 o 
 -12   4  -3       63.36       31.06     75.07 o 
 -11   4  -3      114.54       98.37     56.95 o 
 -10   4  -3        0.00      -28.48     49.19 o 
  -9   4  -3       68.56       85.43     38.83 o 
  -8   4  -3       73.15      137.20     36.24 o 
  -7   4  -3      430.56      600.58     15.53 o 
  -6   4  -3      101.87      108.73     10.35 o 
  -5   4  -3        8.05       31.06     20.71 o 
  -4   4  -3      896.62     1027.72     31.06 o 
  -3   4  -3     1660.41     1470.39     23.30 o 
  -2   4  -3     3275.88     3298.02     59.54 o 
  -1   4  -3     3432.26     3173.76     25.89 o 
   0   4  -3        0.46       12.94      7.77 o 
   1   4  -3     3401.19     3015.85     36.24 o 
   2   4  -3     2053.99     2182.28     33.65 o 
   3   4  -3     1459.30     1284.00     20.71 o 
   4   4  -3      792.34      880.16     31.06 o 
   5   4  -3       87.25      124.26     23.30 o 
   6   4  -3      271.38      341.71     33.65 o 
   7   4  -3      271.29      367.60     36.24 o 
   8   4  -3       87.02      129.44     44.01 o 
   9   4  -3        2.97       -7.77     54.36 o 
  10   4  -3       10.45       -2.59     62.13 o 
  11   4  -3       23.22       59.54     72.48 o 
 -11   5  -3        0.93       10.35     62.13 o 
 -10   5  -3       49.99       15.53     54.36 o 
  -9   5  -3       62.78       41.42     23.30 o 
  -8   5  -3       38.25       31.06     15.53 o 
  -7   5  -3      189.99      178.62     12.94 o 
  -6   5  -3      343.02      478.91     23.30 o 
  -5   5  -3     1284.60     1793.98     44.01 o 
  -4   5  -3       57.53       62.13     15.53 o 
  -3   5  -3     1870.91     1905.29     46.60 o 
  -2   5  -3      225.96      271.81     12.94 o 
  -1   5  -3     1818.92     2003.66     31.06 o 
   0   5  -3     4477.33     6914.45     28.48 o 
   1   5  -3     1831.87     1887.17     25.89 o 
   2   5  -3      414.64      419.37     20.71 o 
   3   5  -3     1858.43     1646.42     25.89 o 
   4   5  -3        9.87       33.65     15.53 o 
   5   5  -3      176.86      212.27     25.89 o 
   6   5  -3      209.60      266.64     23.30 o 
   7   5  -3      163.76      225.22     41.42 o 
   8   5  -3        3.68       18.12     49.19 o 
   9   5  -3        2.60       -5.18     59.54 o 
  10   5  -3       45.54       46.60     69.90 o 
  12   5  -3       81.51      160.50     95.78 o 
 -11   6  -3        6.39      -20.71     64.72 o 
 -10   6  -3      163.44      163.09     54.36 o 
  -9   6  -3        9.71       -7.77     18.12 o 
  -8   6  -3       19.52        7.77     15.53 o 
  -7   6  -3      323.86      269.23     20.71 o 
  -6   6  -3       39.47       49.19     10.35 o 
  -5   6  -3       31.60       33.65     20.71 o 
  -4   6  -3      172.59      165.68     18.12 o 
  -3   6  -3      107.37       72.48     10.35 o 
  -2   6  -3       81.82       80.25     10.35 o 
  -1   6  -3       43.33       36.24     10.35 o 
   0   6  -3       46.69       51.77      7.77 o 
   1   6  -3       49.15       49.19     15.53 o 
   2   6  -3        4.05       10.35     18.12 o 
   3   6  -3      259.04      173.44     15.53 o 
   4   6  -3      551.08      538.45     20.71 o 
   5   6  -3      121.69      142.38     23.30 o 
   6   6  -3      619.71      846.51     28.48 o 
   7   6  -3      467.99      680.83     46.60 o 
   8   6  -3        7.26       12.94     54.36 o 
   9   6  -3        0.40       12.94     64.72 o 
  10   6  -3       39.90       23.30     77.66 o 
  11   6  -3        6.80      -10.35     93.19 o 
 -12   7  -3       73.63       25.89     80.25 o 
 -11   7  -3       47.02       49.19     69.90 o 
 -10   7  -3       43.95        7.77     59.54 o 
  -9   7  -3      127.84       49.19     20.71 o 
  -8   7  -3        3.57        7.77     18.12 o 
  -7   7  -3      201.68      137.20     18.12 o 
  -6   7  -3      147.43      147.56     25.89 o 
  -5   7  -3       80.73       62.13     23.30 o 
  -4   7  -3      296.88      300.29     20.71 o 
  -3   7  -3      194.69      183.80     12.94 o 
  -2   7  -3      593.45      727.43     15.53 o 
  -1   7  -3       60.65       46.60     10.35 o 
   0   7  -3     1196.61     1524.75     15.53 o 
   1   7  -3       62.70       69.90     15.53 o 
   2   7  -3     1018.51     1107.97     28.48 o 
   3   7  -3      137.66      129.44     15.53 o 
   4   7  -3      359.51      336.53     18.12 o 
   5   7  -3        3.56        0.00     28.48 o 
   6   7  -3      105.00      121.67     28.48 o 
   7   7  -3       71.71       90.60     33.65 o 
   8   7  -3      221.16      282.17     62.13 o 
   9   7  -3       52.42       62.13     72.48 o 
  10   7  -3       61.44       28.48     85.43 o 
  11   7  -3        0.10      -12.94    103.55 o 
 -11   8  -3       12.02       -5.18     69.90 o 
 -10   8  -3       12.23      -28.48     59.54 o 
  -9   8  -3       16.33       31.06     51.77 o 
  -8   8  -3        4.35       -5.18     23.30 o 
  -7   8  -3      296.37      354.65     38.83 o 
  -6   8  -3      157.57      168.27     36.24 o 
  -5   8  -3      161.16      173.44     33.65 o 
  -4   8  -3       10.46       -5.18     23.30 o 
  -3   8  -3       38.97       38.83     12.94 o 
  -2   8  -3      127.83      121.67     15.53 o 
  -1   8  -3     1278.98     1408.26     25.89 o 
   0   8  -3        4.48        5.18      7.77 o 
   1   8  -3     1283.23     1170.10     28.48 o 
   2   8  -3      117.67      116.49     20.71 o 
   3   8  -3        0.37       -5.18     18.12 o 
   4   8  -3        5.03        7.77     20.71 o 
   5   8  -3        8.39       23.30     28.48 o 
   6   8  -3      607.35      758.49     36.24 o 
   7   8  -3       18.39        0.00     38.83 o 
   8   8  -3      216.07      269.23     69.90 o 
   9   8  -3       22.44      -12.94     82.84 o 
  10   8  -3        5.43       28.48     95.78 o 
 -10   9  -3       58.30      -15.53     67.31 o 
  -9   9  -3        1.64       -7.77     59.54 o 
  -8   9  -3       13.63        5.18     49.19 o 
  -7   9  -3      789.72      931.94     46.60 o 
  -6   9  -3      229.60      240.75     38.83 o 
  -5   9  -3        0.87        7.77     25.89 o 
  -4   9  -3      109.78      111.31     20.71 o 
  -3   9  -3       65.46       62.13     20.71 o 
  -2   9  -3      138.97      121.67     18.12 o 
  -1   9  -3      457.56      390.90     15.53 o 
   0   9  -3      631.27      717.07     12.94 o 
   1   9  -3      498.56      455.61     25.89 o 
   2   9  -3       93.24      113.90     25.89 o 
   3   9  -3      108.67       82.84     23.30 o 
   4   9  -3       13.18       -5.18     25.89 o 
   5   9  -3      108.00      111.31     33.65 o 
   6   9  -3      123.85      124.26     36.24 o 
   7   9  -3       25.50       44.01     44.01 o 
   8   9  -3        0.61       -2.59     80.25 o 
   9   9  -3       88.06       62.13     93.19 o 
 -10  10  -3       10.21      -18.12     75.07 o 
  -9  10  -3       21.87      -23.30     64.72 o 
  -8  10  -3       65.87       88.02     56.95 o 
  -7  10  -3       70.32       85.43     36.24 o 
  -6  10  -3      147.84      212.27     31.06 o 
  -5  10  -3      178.37      220.04     28.48 o 
  -4  10  -3       67.70       67.31     23.30 o 
  -3  10  -3        6.93        0.00     23.30 o 
  -2  10  -3        5.18        2.59     28.48 o 
  -1  10  -3      558.83      543.63     18.12 o 
   0  10  -3        0.07        5.18      7.77 o 
   1  10  -3      557.75      497.03     28.48 o 
   2  10  -3        0.11      -10.35     25.89 o 
   3  10  -3       23.74       12.94     25.89 o 
   4  10  -3        4.93        5.18     28.48 o 
   5  10  -3       38.00       64.72     41.42 o 
   6  10  -3      104.78      150.15     41.42 o 
   7  10  -3        1.29        2.59     82.84 o 
   8  10  -3       18.28      -23.30     93.19 o 
  -9  11  -3        4.28      -15.53     75.07 o 
  -8  11  -3       28.34        2.59     46.60 o 
  -7  11  -3      538.97      634.23     41.42 o 
  -6  11  -3       55.58       46.60     51.77 o 
  -5  11  -3       10.28       -7.77     33.65 o 
  -4  11  -3        0.63        5.18     33.65 o 
  -3  11  -3       41.90        5.18     28.48 o 
  -2  11  -3       68.95       67.31     25.89 o 
  -1  11  -3       11.59       -2.59     20.71 o 
   0  11  -3      175.10      212.27     31.06 o 
   1  11  -3       14.63       23.30     33.65 o 
   2  11  -3       79.24       69.90     31.06 o 
   3  11  -3      134.30      134.61     33.65 o 
   4  11  -3       51.02        2.59     36.24 o 
   5  11  -3       85.07       56.95     46.60 o 
   6  11  -3      216.94      194.15     51.77 o 
   7  11  -3      136.74       93.19     62.13 o 
  -8  12  -3        0.31      -15.53     72.48 o 
  -7  12  -3       45.26       46.60     67.31 o 
  -6  12  -3       66.02       51.77     44.01 o 
  -5  12  -3       35.52       12.94     44.01 o 
  -4  12  -3      155.64      142.38     41.42 o 
  -3  12  -3      133.12      176.03     41.42 o 
  -2  12  -3      139.14      113.90     36.24 o 
  -1  12  -3       88.32       88.02     36.24 o 
   0  12  -3        0.27       -2.59     41.42 o 
   1  12  -3       91.85       51.77     33.65 o 
   2  12  -3      231.86      222.63     36.24 o 
   3  12  -3       70.54      108.73     38.83 o 
   4  12  -3        0.35      -36.24     80.25 o 
   5  12  -3        1.17        0.00     56.95 o 
   6  12  -3      131.66      137.20     59.54 o 
  -6  13  -3       45.51       38.83     77.66 o 
  -5  13  -3       14.08       18.12     51.77 o 
  -3  13  -3       13.76       12.94     46.60 o 
  -2  13  -3       18.77       28.48     56.95 o 
  -1  13  -3       54.87       31.06     62.13 o 
   0  13  -3        0.15       20.71     49.19 o 
   1  13  -3       57.67       15.53     41.42 o 
   2  13  -3      118.25      129.44     44.01 o 
   3  13  -3      137.43      160.50     46.60 o 
   4  13  -3        0.04      -31.06     98.37 o 
  -3  14  -3       68.69       64.72     69.90 o 
  -2  14  -3       68.49        5.18     54.36 o 
  -1  14  -3       11.66      -20.71     56.95 o 
   0  14  -3        0.08       -5.18     49.19 o 
   7 -11  -2       42.37       36.24     69.90 o 
  -6 -10  -2       11.37      -33.65     93.19 o 
   2 -10  -2       82.52       56.95     62.13 o 
   7 -10  -2       26.79       10.35     56.95 o 
   8 -10  -2        7.43      -28.48     62.13 o 
  -6  -9  -2       19.69       28.48     77.66 o 
   0  -9  -2        1.37      -28.48     56.95 o 
   1  -9  -2       33.28        5.18     49.19 o 
   4  -9  -2       58.62       18.12     49.19 o 
   5  -9  -2       88.65       67.31     51.77 o 
   7  -9  -2        4.70       -2.59     46.60 o 
   8  -9  -2      127.44      165.68     51.77 o 
   9  -9  -2       56.56       28.48     54.36 o 
  -8  -8  -2       21.66        5.18     90.60 o 
  -7  -8  -2       55.76       62.13     75.07 o 
  -6  -8  -2       76.99       75.07     67.31 o 
   1  -8  -2       20.28      -18.12     38.83 o 
   2  -8  -2        4.49       -5.18     38.83 o 
   3  -8  -2      177.93      188.98     36.24 o 
   4  -8  -2       71.29       64.72     38.83 o 
   5  -8  -2       21.52       28.48     41.42 o 
   6  -8  -2        7.17       -2.59     31.06 o 
   7  -8  -2      167.40      183.80     33.65 o 
   8  -8  -2       15.43      -15.53     44.01 o 
   9  -8  -2       20.95       15.53     46.60 o 
  -9  -7  -2       40.92      -46.60     90.60 o 
  -8  -7  -2      136.20      121.67     77.66 o 
  -7  -7  -2        3.44        2.59     64.72 o 
  -6  -7  -2       59.37       49.19     56.95 o 
  -5  -7  -2        2.00        2.59     49.19 o 
   0  -7  -2       35.23       62.13     38.83 o 
   1  -7  -2      233.61      207.10     23.30 o 
   2  -7  -2       19.67        0.00     23.30 o 
   3  -7  -2       85.60       88.02     28.48 o 
   4  -7  -2        3.45       -7.77     31.06 o 
   5  -7  -2       92.42      126.85     33.65 o 
   6  -7  -2       17.35      -10.35     23.30 o 
   7  -7  -2       20.21        0.00     28.48 o 
   8  -7  -2       67.60       67.31     36.24 o 
   9  -7  -2      131.82       98.37     38.83 o 
  10  -7  -2       57.12       46.60     31.06 o 
  11  -7  -2       25.76      -25.89     64.72 o 
 -10  -6  -2       57.47       44.01     93.19 o 
  -9  -6  -2       40.43       -7.77     77.66 o 
  -8  -6  -2      311.51      336.53     46.60 o 
  -7  -6  -2      304.16      323.59     38.83 o 
  -6  -6  -2        9.70       10.35     49.19 o 
  -5  -6  -2      372.04      481.50     44.01 o 
  -2  -6  -2       36.67        7.77     33.65 o 
  -1  -6  -2        6.38        7.77     33.65 o 
   0  -6  -2     5839.58     9547.17     90.60 o 
   1  -6  -2        7.70        0.00     18.12 o 
   2  -6  -2      241.42      209.69     18.12 o 
   3  -6  -2      822.86      843.92     25.89 o 
   4  -6  -2       28.59       23.30     23.30 o 
   5  -6  -2      109.44       69.90     23.30 o 
   6  -6  -2      208.62      232.98     18.12 o 
   7  -6  -2       80.63       88.02     23.30 o 
   8  -6  -2       15.51        0.00     25.89 o 
   9  -6  -2       56.03       41.42     23.30 o 
  10  -6  -2      119.53      103.55     28.48 o 
  11  -6  -2        8.60      -20.71     59.54 o 
  12  -6  -2       63.73       59.54     69.90 o 
 -11  -5  -2       12.71      -31.06     98.37 o 
 -10  -5  -2        0.74        7.77     82.84 o 
  -9  -5  -2      411.93      383.13     69.90 o 
  -8  -5  -2      126.22      129.44     41.42 o 
  -7  -5  -2        0.21        0.00     33.65 o 
  -6  -5  -2      276.62      357.24     28.48 o 
  -5  -5  -2       83.79       82.84     36.24 o 
  -4  -5  -2      303.31      297.70     28.48 o 
   0  -5  -2        1.33        7.77     25.89 o 
   1  -5  -2     1804.04     1408.26     33.65 o 
   2  -5  -2       66.92       49.19     12.94 o 
   3  -5  -2       55.29       56.95     18.12 o 
   4  -5  -2       61.99       51.77     15.53 o 
   5  -5  -2       41.22       38.83     12.94 o 
   6  -5  -2      176.73      173.44     15.53 o 
   7  -5  -2      271.28      243.34     18.12 o 
   8  -5  -2       24.21        7.77     18.12 o 
   9  -5  -2      235.88      178.62     20.71 o 
  10  -5  -2        5.58      -23.30     44.01 o 
  12  -5  -2       63.39       12.94     62.13 o 
 -11  -4  -2        5.37      -20.71     80.25 o 
 -10  -4  -2       45.38        0.00     72.48 o 
  -9  -4  -2      389.31      385.72     44.01 o 
  -8  -4  -2      264.55      328.77     36.24 o 
  -7  -4  -2       27.92       28.48     31.06 o 
  -6  -4  -2       23.26       25.89     25.89 o 
  -5  -4  -2       24.75       15.53     15.53 o 
  -4  -4  -2       97.26       72.48     15.53 o 
  -3  -4  -2      170.54      132.02     25.89 o 
  -2  -4  -2      932.98      918.99     28.48 o 
   1  -4  -2     7094.01     6381.17     59.54 o 
   2  -4  -2      854.72      918.99     15.53 o 
   3  -4  -2      260.09      240.75     15.53 o 
   4  -4  -2        0.25        0.00     10.35 o 
   5  -4  -2      166.42      176.03     12.94 o 
   6  -4  -2      141.60      152.73     12.94 o 
   7  -4  -2       27.05       33.65     15.53 o 
   8  -4  -2       79.51       64.72     15.53 o 
   9  -4  -2      912.68      851.69     20.71 o 
  10  -4  -2       39.96       -7.77     36.24 o 
  11  -4  -2       11.11      -12.94     49.19 o 
  12  -4  -2       20.11      -25.89     59.54 o 
 -12  -3  -2      168.27      121.67     88.02 o 
 -11  -3  -2       30.12       -7.77     69.90 o 
 -10  -3  -2       16.87        7.77     44.01 o 
  -9  -3  -2        3.22        2.59     36.24 o 
  -8  -3  -2      191.09      212.27     33.65 o 
  -7  -3  -2       37.99       46.60     28.48 o 
  -6  -3  -2      258.14      295.11     18.12 o 
  -5  -3  -2       73.79       44.01     15.53 o 
  -4  -3  -2      202.06      160.50     15.53 o 
  -3  -3  -2      907.64      836.15     15.53 o 
  -2  -3  -2      289.40      287.35     20.71 o 
  -1  -3  -2      351.36      230.40     18.12 o 
   1  -3  -2      374.80      354.65     18.12 o 
   2  -3  -2       25.96       23.30      7.77 o 
   3  -3  -2     1773.38     1737.03     23.30 o 
   4  -3  -2       83.58       80.25      7.77 o 
   5  -3  -2      148.47      155.32     10.35 o 
   6  -3  -2     1256.52     1584.29     20.71 o 
   7  -3  -2      235.60      261.46     10.35 o 
   8  -3  -2      259.11      344.30     20.71 o 
   9  -3  -2        0.45      -15.53     23.30 o 
  10  -3  -2        3.26       -2.59     38.83 o 
  11  -3  -2      105.19      111.31     49.19 o 
  12  -3  -2      207.47      108.73     54.36 o 
 -12  -2  -2       36.36       -5.18     88.02 o 
 -11  -2  -2       24.39       25.89     36.24 o 
 -10  -2  -2      112.26       62.13     20.71 o 
  -9  -2  -2        0.72      -20.71     31.06 o 
  -8  -2  -2      139.32      126.85     23.30 o 
  -7  -2  -2       10.87       25.89     25.89 o 
  -6  -2  -2        1.88        7.77     20.71 o 
  -5  -2  -2       11.10       20.71     18.12 o 
  -4  -2  -2      111.72      106.14     15.53 o 
  -3  -2  -2      195.75      186.39     15.53 o 
  -2  -2  -2        3.43        2.59     12.94 o 
  -1  -2  -2     1594.38     1302.12     25.89 o 
   1  -2  -2     1637.70     1509.22     23.30 o 
   2  -2  -2       13.59       10.35      5.18 o 
   3  -2  -2      332.78      339.12     10.35 o 
   4  -2  -2       83.52       85.43      7.77 o 
   5  -2  -2       16.20       18.12      7.77 o 
   6  -2  -2        6.54        7.77      7.77 o 
   7  -2  -2      173.67      178.62     15.53 o 
   8  -2  -2     1533.73     1827.63     31.06 o 
   9  -2  -2       11.70       15.53     31.06 o 
  10  -2  -2      509.35      390.90     36.24 o 
  11  -2  -2        7.23        2.59     44.01 o 
  12  -2  -2       26.48       -5.18     51.77 o 
 -12  -1  -2       63.91      -31.06     80.25 o 
 -11  -1  -2       19.25       -2.59     33.65 o 
 -10  -1  -2        3.98        7.77     23.30 o 
  -9  -1  -2      384.29      328.77     18.12 o 
  -8  -1  -2       53.22       44.01     12.94 o 
  -7  -1  -2       37.61       41.42     15.53 o 
  -6  -1  -2      239.15      321.00     20.71 o 
  -5  -1  -2      355.41      362.42     20.71 o 
  -4  -1  -2       79.25      103.55     15.53 o 
  -3  -1  -2     4587.44     4574.25     54.36 o 
  -2  -1  -2     1623.41     1599.82     31.06 o 
  -1  -1  -2     3505.31     2373.85     31.06 o 
   0  -1  -2       70.42       75.07      7.77 o 
   1  -1  -2     3673.06     3212.59     23.30 o 
   2  -1  -2     1020.15      944.88     15.53 o 
   3  -1  -2     6748.32     6795.37     25.89 o 
   4  -1  -2      120.16      116.49      7.77 o 
   5  -1  -2      759.20      776.61     15.53 o 
   6  -1  -2       43.77       31.06     12.94 o 
   7  -1  -2       83.67       98.37     20.71 o 
   8  -1  -2      215.04      235.57     25.89 o 
   9  -1  -2        1.56      -18.12     28.48 o 
  10  -1  -2       40.85       10.35     36.24 o 
 -13   0  -2       53.97       36.24     93.19 o 
 -12   0  -2       62.10       56.95     77.66 o 
 -11   0  -2       30.16       38.83     31.06 o 
 -10   0  -2        3.84      -12.94     20.71 o 
  -9   0  -2       11.64       25.89     18.12 o 
  -8   0  -2        4.29        7.77     12.94 o 
  -7   0  -2      107.81      108.73      7.77 o 
  -6   0  -2       72.22       64.72      7.77 o 
  -5   0  -2        1.85        5.18      5.18 o 
  -4   0  -2      548.65      587.64     12.94 o 
  -3   0  -2     2865.18     2839.82     23.30 o 
  -2   0  -2        0.70       10.35      7.77 o 
   2   0  -2       21.87       15.53      7.77 o 
   3   0  -2     5262.96     4794.29     31.06 o 
   4   0  -2      754.05      890.52     18.12 o 
   5   0  -2      165.61       98.37     18.12 o 
   6   0  -2      217.25      264.05     20.71 o 
   7   0  -2      124.89      137.20     20.71 o 
   8   0  -2      945.95     1183.04     36.24 o 
 -13   1  -2       41.22       23.30     88.02 o 
 -12   1  -2       79.92       41.42     72.48 o 
 -11   1  -2        1.82        2.59     28.48 o 
 -10   1  -2        0.24        0.00     23.30 o 
  -9   1  -2       22.18        5.18     18.12 o 
  -8   1  -2       10.71       25.89     15.53 o 
  -7   1  -2       35.47       33.65     10.35 o 
  -6   1  -2      183.10      176.03     10.35 o 
  -5   1  -2      589.70      551.40      7.77 o 
  -4   1  -2      232.78      232.98      5.18 o 
  -3   1  -2     1288.02     1234.82     31.06 o 
  -2   1  -2     2427.49     2503.28     33.65 o 
   2   1  -2     5198.65     4905.61     36.24 o 
   3   1  -2     2334.26     2322.07     33.65 o 
   4   1  -2     1012.44      960.41     25.89 o 
   5   1  -2     2076.84     2467.04     31.06 o 
   6   1  -2     3777.23     5529.49     59.54 o 
 -13   2  -2       14.24      -10.35     85.43 o 
 -12   2  -2      136.62      103.55     69.90 o 
 -11   2  -2       29.96       -7.77     59.54 o 
 -10   2  -2       56.24       23.30     20.71 o 
  -9   2  -2       52.80       33.65     18.12 o 
  -8   2  -2        6.04       12.94     12.94 o 
  -7   2  -2        0.19       -2.59     10.35 o 
  -6   2  -2      106.62      113.90      7.77 o 
  -5   2  -2      364.59      437.49     15.53 o 
  -4   2  -2       94.73       93.19     10.35 o 
  -3   2  -2        7.98       12.94     18.12 o 
  -2   2  -2        0.47       15.53     15.53 o 
  -1   2  -2      370.88      227.81     15.53 o 
   1   2  -2      388.35      292.52     12.94 o 
   2   2  -2       13.37       28.48      7.77 o 
   3   2  -2        0.00       28.48     15.53 o 
   5   2  -2     5402.81     7970.64     80.25 o 
   6   2  -2        3.31       15.53     25.89 o 
   7   2  -2      186.88      220.04     31.06 o 
   8   2  -2     1344.13     1988.13     54.36 o 
   9   2  -2      214.82      240.75     44.01 o 
 -13   3  -2        3.56        2.59     88.02 o 
 -12   3  -2       28.81      -10.35     72.48 o 
 -11   3  -2       41.29       41.42     59.54 o 
 -10   3  -2       11.81      -10.35     33.65 o 
  -9   3  -2        8.53       -5.18     25.89 o 
  -8   3  -2       32.75       28.48     20.71 o 
  -7   3  -2      102.20      129.44     18.12 o 
  -6   3  -2      194.90      209.69     15.53 o 
  -5   3  -2        7.11        0.00     10.35 o 
  -4   3  -2       14.44       10.35      7.77 o 
  -3   3  -2        1.51        2.59     15.53 o 
  -2   3  -2       57.83       62.13     15.53 o 
  -1   3  -2     1378.97      877.57     15.53 o 
   0   3  -2        2.02       -2.59     10.35 o 
   1   3  -2     1420.57     1214.11     23.30 o 
   2   3  -2      170.44      160.50     10.35 o 
   3   3  -2       42.83       56.95     18.12 o 
   4   3  -2      104.63      137.20     20.71 o 
   6   3  -2      294.99      393.48     31.06 o 
   7   3  -2      849.41     1115.73     44.01 o 
   8   3  -2       86.53       98.37     41.42 o 
   9   3  -2      994.52     1056.19     51.77 o 
  10   3  -2       95.19       75.07     56.95 o 
  11   3  -2      291.59      346.89     64.72 o 
 -13   4  -2       90.70       36.24     85.43 o 
 -12   4  -2     1026.50     1032.90     69.90 o 
 -11   4  -2       35.96       23.30     56.95 o 
 -10   4  -2      561.10      520.33     31.06 o 
  -9   4  -2       10.84        0.00     28.48 o 
  -8   4  -2       14.60       12.94     20.71 o 
  -7   4  -2        3.09       12.94     18.12 o 
  -6   4  -2      207.84      240.75     15.53 o 
  -5   4  -2      130.72      157.91     12.94 o 
  -4   4  -2        0.09        5.18     18.12 o 
  -3   4  -2       77.62       90.60     18.12 o 
  -2   4  -2        4.24       12.94     18.12 o 
  -1   4  -2       46.67       82.84      7.77 o 
   0   4  -2      657.94      963.00     10.35 o 
   1   4  -2       40.39       33.65     15.53 o 
   2   4  -2       13.28       18.12     10.35 o 
   3   4  -2      124.00      108.73     15.53 o 
   4   4  -2     1935.53     2122.74     44.01 o 
   5   4  -2      798.30     1066.55     36.24 o 
   6   4  -2     1176.98     1643.83     49.19 o 
   7   4  -2        4.01        2.59     38.83 o 
   8   4  -2       40.79      113.90     44.01 o 
   9   4  -2        9.38       18.12     54.36 o 
  10   4  -2      695.48      670.48     64.72 o 
  11   4  -2      214.98      214.86     75.07 o 
  12   4  -2      736.25      818.03     85.43 o 
 -12   5  -2       42.10       41.42     72.48 o 
 -11   5  -2       54.80       72.48     62.13 o 
 -10   5  -2       23.71        0.00     33.65 o 
  -9   5  -2       14.18        7.77     28.48 o 
  -8   5  -2       54.31       75.07     23.30 o 
  -7   5  -2      248.10      282.17     18.12 o 
  -6   5  -2      253.41      292.52     25.89 o 
  -5   5  -2      115.74      134.61     20.71 o 
  -4   5  -2      389.44      419.37     23.30 o 
  -3   5  -2      156.69      160.50     20.71 o 
  -2   5  -2       44.42       44.01     18.12 o 
  -1   5  -2      456.09      289.94     15.53 o 
   0   5  -2        3.84        5.18      7.77 o 
   1   5  -2      484.15      453.02     23.30 o 
   2   5  -2      263.18      248.52     20.71 o 
   3   5  -2       51.16       33.65     15.53 o 
   4   5  -2        8.48        2.59     20.71 o 
   5   5  -2       14.73       12.94     18.12 o 
   6   5  -2        5.41        7.77     23.30 o 
   7   5  -2       69.84       75.07     41.42 o 
   8   5  -2      259.21      367.60     49.19 o 
   9   5  -2       20.22       28.48     59.54 o 
  10   5  -2        6.54       10.35     69.90 o 
  11   5  -2       35.54        2.59     82.84 o 
  12   5  -2       30.51       80.25     98.37 o 
 -12   6  -2       12.46      -18.12     75.07 o 
 -11   6  -2        3.06      -25.89     62.13 o 
 -10   6  -2       91.78       59.54     51.77 o 
  -9   6  -2        1.45      -10.35     28.48 o 
  -8   6  -2        7.97       -7.77     25.89 o 
  -7   6  -2      153.29      178.62     31.06 o 
  -6   6  -2      178.24      214.86     28.48 o 
  -5   6  -2       77.56      106.14     23.30 o 
  -4   6  -2       24.47       41.42     20.71 o 
  -3   6  -2      311.49      251.10     23.30 o 
  -2   6  -2      244.00      220.04     15.53 o 
  -1   6  -2      209.06      160.50     20.71 o 
   0   6  -2       22.33       20.71      7.77 o 
   1   6  -2      222.06      214.86     15.53 o 
   2   6  -2      131.87      119.08     15.53 o 
   3   6  -2       21.08       38.83     15.53 o 
   4   6  -2        2.30       12.94     25.89 o 
   5   6  -2     1201.35     1457.44     33.65 o 
   6   6  -2      221.66      251.10     25.89 o 
   7   6  -2      122.45      188.98     46.60 o 
   8   6  -2       44.36       33.65     56.95 o 
   9   6  -2      112.25       77.66     64.72 o 
  10   6  -2        8.64       -2.59     77.66 o 
 -12   7  -2      112.42       38.83     77.66 o 
 -11   7  -2       19.94      -28.48     64.72 o 
 -10   7  -2      171.53      199.33     54.36 o 
  -9   7  -2        0.00       -2.59     31.06 o 
  -8   7  -2        1.31      -10.35     25.89 o 
  -7   7  -2      455.36      605.76     36.24 o 
  -6   7  -2      583.99      771.44     33.65 o 
  -5   7  -2       21.99       23.30     25.89 o 
  -4   7  -2      319.16      346.89     25.89 o 
  -3   7  -2      132.28      113.90     15.53 o 
  -2   7  -2      427.19      419.37     25.89 o 
  -1   7  -2      425.57      349.48     25.89 o 
   0   7  -2        0.32        0.00      7.77 o 
   1   7  -2      407.75      313.23     20.71 o 
   2   7  -2      288.29      300.29     15.53 o 
   3   7  -2      176.08      155.32     15.53 o 
   4   7  -2        0.18        0.00     23.30 o 
   5   7  -2        6.37        7.77     25.89 o 
   6   7  -2        0.76       -2.59     28.48 o 
   7   7  -2       44.31       64.72     54.36 o 
   8   7  -2      306.25      372.77     62.13 o 
   9   7  -2       24.84        7.77     75.07 o 
  10   7  -2      200.65      157.91     85.43 o 
  11   7  -2       12.81       28.48    103.55 o 
 -10   8  -2      105.61       31.06     56.95 o 
  -9   8  -2       88.77       25.89     49.19 o 
  -8   8  -2      271.47      346.89     41.42 o 
  -7   8  -2       81.45      134.61     38.83 o 
  -6   8  -2      122.37      142.38     33.65 o 
  -5   8  -2       19.92       23.30     20.71 o 
  -4   8  -2       50.83       56.95     20.71 o 
  -3   8  -2       38.18       33.65     25.89 o 
  -2   8  -2      131.96       82.84     25.89 o 
  -1   8  -2       62.00       51.77     18.12 o 
   0   8  -2      105.85      121.67     10.35 o 
   1   8  -2       50.42       23.30     20.71 o 
   2   8  -2       20.55        7.77     15.53 o 
   3   8  -2      204.63      139.79     20.71 o 
   4   8  -2       11.20       15.53     28.48 o 
   5   8  -2       24.65       33.65     28.48 o 
   6   8  -2       96.35      103.55     33.65 o 
   7   8  -2      177.60      173.44     36.24 o 
   8   8  -2        5.74      -15.53     72.48 o 
   9   8  -2      159.33      137.20     85.43 o 
  10   8  -2      147.37       82.84     98.37 o 
 -11   9  -2       64.28        5.18     75.07 o 
 -10   9  -2       34.55      -12.94     64.72 o 
  -9   9  -2       29.65      -23.30     56.95 o 
  -8   9  -2      148.97      132.02     49.19 o 
  -7   9  -2       14.89       -5.18     44.01 o 
  -6   9  -2      584.81      688.60     28.48 o 
  -5   9  -2      112.43      113.90     25.89 o 
  -4   9  -2        0.28      -15.53     33.65 o 
  -3   9  -2       32.94       28.48     31.06 o 
  -2   9  -2       67.08       64.72     31.06 o 
  -1   9  -2      241.98      201.92     23.30 o 
   0   9  -2        4.05        0.00     12.94 o 
   1   9  -2      230.76      160.50     25.89 o 
   2   9  -2      126.10      119.08     20.71 o 
   3   9  -2       58.73       51.77     23.30 o 
   4   9  -2       40.40       33.65     33.65 o 
   5   9  -2       57.54       80.25     33.65 o 
   6   9  -2       46.71       38.83     38.83 o 
   7   9  -2      296.75      393.48     46.60 o 
   8   9  -2       29.86       23.30     85.43 o 
   9   9  -2       22.64      -38.83     98.37 o 
 -10  10  -2        0.04      -20.71     75.07 o 
  -9  10  -2       51.42        7.77     44.01 o 
  -8  10  -2       23.77      -15.53     38.83 o 
  -7  10  -2       23.06       10.35     33.65 o 
  -6  10  -2      145.92      183.80     31.06 o 
  -5  10  -2      143.23      168.27     41.42 o 
  -4  10  -2       26.08        7.77     41.42 o 
  -3  10  -2        0.51       12.94     38.83 o 
  -2  10  -2        4.05       -2.59     28.48 o 
  -1  10  -2      192.58      222.63     25.89 o 
   0  10  -2      232.73      212.27     12.94 o 
   1  10  -2      180.78      124.26     31.06 o 
   2  10  -2        2.65      -10.35     25.89 o 
   3  10  -2        9.08      -15.53     28.48 o 
   4  10  -2       60.70       25.89     38.83 o 
   5  10  -2       27.67       12.94     38.83 o 
   6  10  -2      152.84      220.04     46.60 o 
   7  10  -2      643.23      898.28     51.77 o 
   8  10  -2       16.01       -2.59     98.37 o 
  -9  11  -2       22.17      -12.94     49.19 o 
  -8  11  -2       13.63       23.30     46.60 o 
  -7  11  -2        1.27      -31.06     56.95 o 
  -6  11  -2       86.51       85.43     54.36 o 
  -5  11  -2       57.59       23.30     49.19 o 
  -4  11  -2        9.95       -7.77     49.19 o 
  -3  11  -2       13.55       12.94     49.19 o 
  -2  11  -2       17.20       18.12     31.06 o 
  -1  11  -2        9.63      -12.94     23.30 o 
   0  11  -2        6.76        5.18     10.35 o 
   1  11  -2       11.74        2.59     28.48 o 
   2  11  -2       22.39       25.89     31.06 o 
   3  11  -2        1.18        0.00     33.65 o 
   4  11  -2       22.36       12.94     44.01 o 
   5  11  -2      173.80      147.56     49.19 o 
   6  11  -2       33.99       10.35     54.36 o 
   7  11  -2       61.50       23.30     62.13 o 
  -8  12  -2      115.78       90.60     77.66 o 
  -7  12  -2      128.94      126.85     69.90 o 
  -6  12  -2      206.08      160.50     64.72 o 
  -5  12  -2       55.28       49.19     62.13 o 
  -4  12  -2       11.89      -15.53     59.54 o 
  -3  12  -2      132.30      165.68     38.83 o 
  -2  12  -2       22.36        7.77     38.83 o 
  -1  12  -2      139.80       88.02     41.42 o 
   0  12  -2       90.79      134.61     44.01 o 
   1  12  -2      143.41       59.54     33.65 o 
   2  12  -2        2.22       -5.18     38.83 o 
   3  12  -2       69.78       62.13     41.42 o 
   4  12  -2        0.30       -2.59     85.43 o 
   5  12  -2        0.73      -36.24     95.78 o 
  -6  13  -2      137.35      142.38     80.25 o 
  -5  13  -2        3.22      -23.30     54.36 o 
  -4  13  -2        7.80       -2.59     49.19 o 
  -3  13  -2        3.05        7.77     46.60 o 
  -2  13  -2       56.06       31.06     49.19 o 
  -1  13  -2      164.91      121.67     51.77 o 
   0  13  -2        1.31       -2.59     41.42 o 
   1  13  -2      160.73       90.60     41.42 o 
   2  13  -2        1.24      -20.71     46.60 o 
   3  13  -2      116.19      119.08     62.13 o 
  -7 -10  -1       31.26       41.42     98.37 o 
   3 -10  -1       48.38       23.30     54.36 o 
   4 -10  -1       15.63      -36.24     64.72 o 
   8 -10  -1       33.79       12.94     56.95 o 
   9 -10  -1       26.96        7.77     59.54 o 
  -8  -9  -1        3.19       -5.18     95.78 o 
  -7  -9  -1       28.81      -28.48     82.84 o 
   0  -9  -1        4.91      -12.94     51.77 o 
   1  -9  -1      188.68      160.50     46.60 o 
   2  -9  -1        1.61      -31.06     46.60 o 
   3  -9  -1      129.47      111.31     44.01 o 
   5  -9  -1      233.51      225.22     54.36 o 
   8  -9  -1        0.00      -15.53     46.60 o 
   9  -9  -1       41.10       12.94     49.19 o 
  -9  -8  -1       86.74       64.72     95.78 o 
  -8  -8  -1      179.49      160.50     82.84 o 
  -7  -8  -1        3.73      -15.53     72.48 o 
   1  -8  -1       76.66       67.31     36.24 o 
   2  -8  -1        0.23      -23.30     36.24 o 
   3  -8  -1      285.21      284.76     33.65 o 
   4  -8  -1        4.40      -31.06     38.83 o 
   5  -8  -1       28.01       18.12     44.01 o 
   6  -8  -1       21.98        5.18     49.19 o 
   7  -8  -1       12.95       -2.59     31.06 o 
   8  -8  -1      220.60      222.63     33.65 o 
   9  -8  -1      113.69       98.37     41.42 o 
 -10  -7  -1       32.51       15.53    100.96 o 
  -9  -7  -1        5.09       -5.18     82.84 o 
  -8  -7  -1       45.61      -15.53     69.90 o 
  -7  -7  -1      168.13      191.56     59.54 o 
  -6  -7  -1        6.92        5.18     54.36 o 
  -1  -7  -1      143.37       85.43     38.83 o 
   0  -7  -1      342.54      390.90     33.65 o 
   1  -7  -1      153.10      173.44     20.71 o 
   2  -7  -1       86.49       82.84     28.48 o 
   3  -7  -1      239.73      245.93     25.89 o 
   4  -7  -1      264.46      264.05     31.06 o 
   5  -7  -1      266.62      344.30     25.89 o 
   6  -7  -1      530.35      538.45     28.48 o 
   7  -7  -1       60.74       51.77     25.89 o 
   8  -7  -1       65.81       44.01     28.48 o 
   9  -7  -1       42.67       20.71     31.06 o 
  10  -7  -1      114.99       59.54     28.48 o 
  11  -7  -1       65.58       64.72     59.54 o 
 -10  -6  -1       23.25       10.35     88.02 o 
  -9  -6  -1      147.42       62.13     75.07 o 
  -8  -6  -1       54.30       33.65     41.42 o 
  -7  -6  -1       16.09      -15.53     36.24 o 
  -6  -6  -1       21.79       38.83     28.48 o 
   0  -6  -1       17.71        5.18     25.89 o 
   1  -6  -1      361.30      235.57     15.53 o 
   2  -6  -1      164.87      204.51     20.71 o 
   3  -6  -1      157.68      178.62     23.30 o 
   4  -6  -1       93.79       82.84     25.89 o 
   5  -6  -1       41.66       38.83     20.71 o 
   6  -6  -1       46.81       51.77     25.89 o 
   7  -6  -1      196.35      201.92     18.12 o 
   8  -6  -1      302.49      362.42     20.71 o 
   9  -6  -1      235.82      186.39     18.12 o 
  10  -6  -1        3.42      -20.71     25.89 o 
  11  -6  -1      120.07       69.90     54.36 o 
  12  -6  -1       55.09      -12.94     62.13 o 
 -10  -5  -1       51.28       33.65     80.25 o 
  -9  -5  -1       55.35       28.48     46.60 o 
  -8  -5  -1       12.09       -5.18     36.24 o 
  -7  -5  -1       74.96       67.31     31.06 o 
  -6  -5  -1      209.97      258.87     25.89 o 
  -5  -5  -1       45.09       67.31     18.12 o 
  -4  -5  -1        8.31       20.71     23.30 o 
   1  -5  -1        4.58        2.59     12.94 o 
   2  -5  -1        1.04        7.77     15.53 o 
   3  -5  -1       61.83       62.13     18.12 o 
   4  -5  -1      271.91      297.70     20.71 o 
   5  -5  -1     1421.70     1941.53     51.77 o 
   6  -5  -1        2.11       -7.77     12.94 o 
   7  -5  -1      399.22      403.84     15.53 o 
   8  -5  -1      805.15      900.87     25.89 o 
   9  -5  -1       23.70        0.00     18.12 o 
  10  -5  -1       70.27       54.36     33.65 o 
  11  -5  -1       25.45       -7.77     49.19 o 
  12  -5  -1       15.68       -7.77     59.54 o 
 -12  -4  -1       65.45      -18.12     51.77 o 
 -11  -4  -1        3.41      -10.35     82.84 o 
 -10  -4  -1        5.17      -10.35     69.90 o 
  -9  -4  -1       52.92       72.48     41.42 o 
  -8  -4  -1       54.62       36.24     36.24 o 
  -7  -4  -1      267.06      297.70     28.48 o 
  -6  -4  -1      140.01      108.73     18.12 o 
  -5  -4  -1      121.03      108.73     15.53 o 
  -4  -4  -1       43.55       67.31     20.71 o 
   1  -4  -1      266.92      264.05     12.94 o 
   2  -4  -1     1299.74     1242.58     23.30 o 
   3  -4  -1     1208.47     1123.50     23.30 o 
   4  -4  -1      370.45      380.54     12.94 o 
   5  -4  -1      383.31      447.85     12.94 o 
   6  -4  -1     2336.07     2790.63     36.24 o 
   7  -4  -1       35.10       28.48     12.94 o 
   8  -4  -1      472.45      551.40     20.71 o 
   9  -4  -1     1295.44     1291.77     25.89 o 
  10  -4  -1       21.05      -10.35     31.06 o 
  11  -4  -1       16.39        7.77     46.60 o 
  12  -4  -1        4.19      -23.30     54.36 o 
 -12  -3  -1       14.97      -10.35     46.60 o 
 -11  -3  -1       24.49       -2.59     36.24 o 
 -10  -3  -1       55.36       15.53     44.01 o 
  -9  -3  -1     1654.38     1400.49     38.83 o 
  -8  -3  -1      167.98      178.62     25.89 o 
  -7  -3  -1       27.74       33.65     25.89 o 
  -6  -3  -1      145.81      165.68     20.71 o 
  -5  -3  -1      142.89      144.97     18.12 o 
  -4  -3  -1      327.75      276.99     15.53 o 
  -3  -3  -1        7.06       18.12     12.94 o 
   1  -3  -1      127.40      155.32     12.94 o 
   2  -3  -1      448.60      406.43     15.53 o 
   3  -3  -1      707.33      574.69     20.71 o 
   4  -3  -1     1204.62     1302.12     15.53 o 
   5  -3  -1        4.07       15.53     10.35 o 
   6  -3  -1       32.59       33.65      7.77 o 
   7  -3  -1      176.19      163.09     10.35 o 
   8  -3  -1      510.39      647.18     20.71 o 
   9  -3  -1     2360.62     2169.34     36.24 o 
  10  -3  -1        3.12        2.59     38.83 o 
  11  -3  -1       33.98       20.71     44.01 o 
  12  -3  -1       32.28        2.59     51.77 o 
 -12  -2  -1      571.01      662.71     46.60 o 
 -11  -2  -1      368.95      458.20     36.24 o 
 -10  -2  -1        1.31       -2.59     28.48 o 
  -9  -2  -1        0.85      -15.53     31.06 o 
  -8  -2  -1      390.89      440.08     23.30 o 
  -7  -2  -1      235.55      339.12     15.53 o 
  -6  -2  -1     1251.89     1643.83     31.06 o 
  -5  -2  -1        0.01        7.77     15.53 o 
  -4  -2  -1       49.83       51.77     12.94 o 
  -3  -2  -1      695.81      636.82     15.53 o 
  -2  -2  -1     2168.56     2037.32     25.89 o 
   1  -2  -1       42.54       38.83     10.35 o 
   2  -2  -1     2397.04     2146.04     31.06 o 
   3  -2  -1      152.73      134.61      7.77 o 
   4  -2  -1      208.64      225.22      7.77 o 
   5  -2  -1      359.36      403.84     10.35 o 
   6  -2  -1      140.98      163.09     10.35 o 
   7  -2  -1       35.00       33.65     12.94 o 
   8  -2  -1      330.27      365.01     20.71 o 
   9  -2  -1        9.85        5.18     25.89 o 
  10  -2  -1        9.15        2.59     33.65 o 
 -12  -1  -1       42.82       15.53     41.42 o 
 -11  -1  -1       10.45       -2.59     28.48 o 
 -10  -1  -1      911.36      830.98     25.89 o 
  -9  -1  -1        6.40       -5.18     10.35 o 
  -8  -1  -1     1491.46     1941.53     36.24 o 
  -7  -1  -1      170.63      196.74     15.53 o 
  -6  -1  -1        6.04        0.00     12.94 o 
  -5  -1  -1        1.46        0.00     10.35 o 
  -4  -1  -1        7.07        5.18     12.94 o 
  -3  -1  -1      124.73       95.78     20.71 o 
  -2  -1  -1       41.17       33.65     18.12 o 
   2  -1  -1       37.39       46.60      5.18 o 
   3  -1  -1       19.39       15.53      5.18 o 
   4  -1  -1      475.44      484.09      7.77 o 
   5  -1  -1       41.60       46.60     10.35 o 
   6  -1  -1       94.84       85.43     12.94 o 
   7  -1  -1        7.39       10.35     18.12 o 
   8  -1  -1     1091.25     1159.74     31.06 o 
   9  -1  -1        7.07        7.77     28.48 o 
 -13   0  -1      166.72      155.32     90.60 o 
 -12   0  -1      867.81     1136.44     38.83 o 
 -11   0  -1      155.26      134.61     31.06 o 
 -10   0  -1       59.33       49.19     23.30 o 
  -9   0  -1       30.72        5.18     18.12 o 
  -8   0  -1      166.07      245.93     12.94 o 
  -7   0  -1       76.19       95.78     10.35 o 
  -6   0  -1       47.73       51.77      7.77 o 
  -5   0  -1      362.07      411.61     15.53 o 
  -4   0  -1       37.05       25.89      7.77 o 
  -3   0  -1     1934.56     1856.11     15.53 o 
  -2   0  -1        0.99       18.12     15.53 o 
   3   0  -1      104.96       72.48     12.94 o 
   4   0  -1        0.04       10.35     12.94 o 
   5   0  -1       10.85       31.06     15.53 o 
   6   0  -1       24.18       33.65     15.53 o 
   7   0  -1      134.43      173.44     18.12 o 
 -13   1  -1      434.15      362.42     85.43 o 
 -12   1  -1       11.76       -2.59     36.24 o 
 -11   1  -1       67.03       90.60     25.89 o 
 -10   1  -1       20.24        7.77     23.30 o 
  -9   1  -1     2965.46     3471.46     36.24 o 
  -8   1  -1      645.05     1048.43     18.12 o 
  -7   1  -1      113.61      124.26     12.94 o 
  -6   1  -1      208.94      227.81     10.35 o 
  -5   1  -1      118.32       95.78      7.77 o 
  -4   1  -1      516.91      618.70     10.35 o 
  -3   1  -1     2232.11     1933.77     15.53 o 
  -2   1  -1       61.09       64.72     15.53 o 
   2   1  -1       29.39       41.42     12.94 o 
   4   1  -1       59.18       67.31     20.71 o 
   5   1  -1       36.65       44.01     20.71 o 
   6   1  -1      193.34      251.10     25.89 o 
   7   1  -1       42.94       67.31     28.48 o 
   8   1  -1       50.70      119.08     33.65 o 
   9   1  -1      857.49      675.65     38.83 o 
 -13   2  -1       15.64       15.53     82.84 o 
 -11   2  -1        6.23      -18.12     25.89 o 
 -10   2  -1      223.14      214.86     20.71 o 
  -9   2  -1     1977.50     2265.12     33.65 o 
  -8   2  -1      878.54     1271.06     23.30 o 
  -7   2  -1       64.74       49.19     12.94 o 
  -6   2  -1     3728.80     5537.25     38.83 o 
  -5   2  -1     1521.19     1941.53     25.89 o 
  -4   2  -1      691.50      621.29     15.53 o 
  -2   2  -1     4367.70     4009.91     36.24 o 
   2   2  -1     1221.63     1258.11     25.89 o 
   3   2  -1      817.66      864.63     25.89 o 
   5   2  -1       62.78       72.48     23.30 o 
   6   2  -1      417.25      499.62     31.06 o 
   7   2  -1       97.74      111.31     31.06 o 
   8   2  -1       80.44      108.73     38.83 o 
   9   2  -1        4.27       46.60     46.60 o 
  10   2  -1       42.57       25.89     54.36 o 
  11   2  -1        0.08       -5.18     64.72 o 
 -13   3  -1        5.88       15.53     85.43 o 
 -12   3  -1       88.43      113.90     69.90 o 
 -11   3  -1        5.86       -7.77     56.95 o 
 -10   3  -1      324.63      300.29     33.65 o 
  -9   3  -1      194.10      204.51     28.48 o 
  -8   3  -1     1186.65     1905.29     49.19 o 
  -7   3  -1      182.96      196.74     18.12 o 
  -6   3  -1        2.69       12.94     15.53 o 
  -5   3  -1     4739.54     5941.09     95.78 o 
  -4   3  -1      965.81      939.70     28.48 o 
  -3   3  -1      152.78      108.73     15.53 o 
  -2   3  -1      133.10      124.26     15.53 o 
  -1   3  -1      482.35      465.97     18.12 o 
   0   3  -1     3646.36     5236.96     41.42 o 
   1   3  -1      451.13      357.24     18.12 o 
   2   3  -1       25.46       15.53     10.35 o 
   3   3  -1      633.57      618.70     25.89 o 
   4   3  -1       76.48       88.02     20.71 o 
   5   3  -1      350.40      398.66     28.48 o 
   6   3  -1        4.04       10.35     28.48 o 
   7   3  -1      161.97      194.15     33.65 o 
   8   3  -1        8.97       10.35     41.42 o 
   9   3  -1       53.30       88.02     51.77 o 
  10   3  -1        8.08       28.48     59.54 o 
  11   3  -1        1.63      -18.12     67.31 o 
  12   3  -1       17.20       12.94     82.84 o 
 -13   4  -1       70.70       67.31     82.84 o 
 -12   4  -1        9.87      -23.30     67.31 o 
 -11   4  -1       69.01       69.90     56.95 o 
 -10   4  -1       10.64       -5.18     33.65 o 
  -9   4  -1      743.41      846.51     28.48 o 
  -8   4  -1       93.39      132.02     23.30 o 
  -7   4  -1      875.31     1025.13     23.30 o 
  -6   4  -1      296.54      292.52     15.53 o 
  -5   4  -1      203.17      170.85     20.71 o 
  -4   4  -1       65.55       62.13     18.12 o 
  -3   4  -1       68.10       51.77     15.53 o 
  -2   4  -1        0.16        5.18     15.53 o 
  -1   4  -1      570.81      440.08     20.71 o 
   0   4  -1       25.17       23.30     15.53 o 
   1   4  -1      508.34      209.69     18.12 o 
   2   4  -1       10.42       20.71     12.94 o 
   3   4  -1        0.41        0.00     18.12 o 
   4   4  -1        1.55        7.77     20.71 o 
   5   4  -1      364.18      352.06     31.06 o 
   6   4  -1       19.48        2.59     33.65 o 
   7   4  -1       16.66        2.59     38.83 o 
   8   4  -1       96.69      170.85     44.01 o 
   9   4  -1       91.33       67.31     54.36 o 
  10   4  -1       94.53       64.72     64.72 o 
  11   4  -1        2.65      -20.71     77.66 o 
  12   4  -1       51.42      -23.30     93.19 o 
 -12   5  -1      140.83      142.38     69.90 o 
 -11   5  -1      144.45       75.07     59.54 o 
 -10   5  -1      334.64      305.47     36.24 o 
  -9   5  -1        0.95      -10.35     28.48 o 
  -8   5  -1       58.62       64.72     25.89 o 
  -7   5  -1        4.76       -2.59     28.48 o 
  -6   5  -1     1170.79     1522.16     38.83 o 
  -5   5  -1     1310.42     1597.23     36.24 o 
  -4   5  -1     2079.34     2114.98     38.83 o 
  -3   5  -1     1544.61     1498.86     33.65 o 
  -2   5  -1      100.88       82.84     12.94 o 
  -1   5  -1      424.73      349.48     20.71 o 
   0   5  -1      469.20      613.52     25.89 o 
   1   5  -1      414.25      313.23     23.30 o 
   2   5  -1       86.03       77.66     12.94 o 
   3   5  -1     1329.25     1208.93     25.89 o 
   4   5  -1      310.16      365.01     28.48 o 
   5   5  -1      622.91      662.71     25.89 o 
   6   5  -1       86.73      100.96     36.24 o 
   7   5  -1       44.99       12.94     44.01 o 
   8   5  -1       17.80       23.30     49.19 o 
   9   5  -1       29.45       12.94     59.54 o 
  10   5  -1       98.77      108.73     69.90 o 
  11   5  -1        0.12       64.72     85.43 o 
  12   5  -1       23.59        0.00    106.14 o 
 -12   6  -1       58.57       51.77     72.48 o 
 -11   6  -1       21.63       -5.18     62.13 o 
 -10   6  -1       49.72        7.77     38.83 o 
  -9   6  -1       75.84       62.13     31.06 o 
  -8   6  -1      219.15      243.34     25.89 o 
  -7   6  -1       63.36       88.02     31.06 o 
  -6   6  -1        6.77        5.18     23.30 o 
  -5   6  -1        6.09       20.71     23.30 o 
  -4   6  -1      210.45      199.33     20.71 o 
  -3   6  -1      760.76      610.94     18.12 o 
  -2   6  -1      426.19      455.61     23.30 o 
  -1   6  -1      825.34      763.67     28.48 o 
   0   6  -1       17.21       31.06     18.12 o 
   1   6  -1      776.71      465.97     25.89 o 
   2   6  -1      127.40      139.79     15.53 o 
   3   6  -1      283.58      227.81     18.12 o 
   4   6  -1      221.42      170.85     25.89 o 
   5   6  -1      135.46      126.85     23.30 o 
   6   6  -1      190.21      199.33     41.42 o 
   7   6  -1       45.49       28.48     49.19 o 
   8   6  -1       17.86       31.06     56.95 o 
   9   6  -1      126.67      106.14     67.31 o 
  10   6  -1      133.94      142.38     80.25 o 
  11   6  -1       40.87       -2.59     93.19 o 
 -12   7  -1       81.47       10.35     77.66 o 
 -11   7  -1        2.25      -18.12     64.72 o 
 -10   7  -1        0.15      -25.89     54.36 o 
  -9   7  -1       76.24       36.24     33.65 o 
  -8   7  -1       18.06        5.18     36.24 o 
  -7   7  -1      133.40      188.98     31.06 o 
  -6   7  -1      222.86      230.40     28.48 o 
  -5   7  -1      816.84      950.06     33.65 o 
  -4   7  -1        7.62       12.94     15.53 o 
  -3   7  -1      857.63      906.05     33.65 o 
  -2   7  -1        2.67        2.59     23.30 o 
  -1   7  -1      813.19      737.78     33.65 o 
   0   7  -1      361.52      468.56     28.48 o 
   1   7  -1      788.21      709.31     23.30 o 
   2   7  -1       53.71       59.54     15.53 o 
   3   7  -1      662.67      629.06     20.71 o 
   4   7  -1       12.94        7.77     23.30 o 
   5   7  -1       18.29       44.01     25.89 o 
   6   7  -1        4.41      -12.94     31.06 o 
   7   7  -1        5.80       10.35     56.95 o 
   8   7  -1        0.32        7.77     64.72 o 
   9   7  -1       22.14      -20.71     77.66 o 
  10   7  -1       37.58      -12.94     90.60 o 
 -11   8  -1        0.87      -20.71     67.31 o 
 -10   8  -1      130.52       80.25     56.95 o 
  -9   8  -1       10.50      -12.94     49.19 o 
  -8   8  -1      126.92      188.98     41.42 o 
  -7   8  -1       42.89       54.36     38.83 o 
  -6   8  -1        0.77        7.77     23.30 o 
  -5   8  -1       11.02       12.94     20.71 o 
  -4   8  -1      141.11      108.73     28.48 o 
  -3   8  -1       45.74       28.48     28.48 o 
  -2   8  -1       47.16       36.24     28.48 o 
  -1   8  -1        3.58       15.53     23.30 o 
   0   8  -1       45.59       46.60     25.89 o 
   1   8  -1        2.94       -2.59      7.77 o 
   2   8  -1        7.65        2.59     18.12 o 
   3   8  -1        2.39        2.59     20.71 o 
   4   8  -1      239.96      188.98     28.48 o 
   5   8  -1       20.26       31.06     28.48 o 
   6   8  -1      304.79      403.84     33.65 o 
   7   8  -1        4.48        5.18     64.72 o 
   8   8  -1       49.83      121.67     75.07 o 
   9   8  -1        5.16      -15.53     88.02 o 
  10   8  -1        3.84      -28.48    103.55 o 
 -10   9  -1       81.42      100.96     64.72 o 
  -9   9  -1      112.20      137.20     38.83 o 
  -8   9  -1        0.92        5.18     33.65 o 
  -7   9  -1      169.93      163.09     31.06 o 
  -6   9  -1       87.01       90.60     28.48 o 
  -5   9  -1        5.52       15.53     36.24 o 
  -4   9  -1       80.57       95.78     33.65 o 
  -3   9  -1      101.77       93.19     33.65 o 
  -2   9  -1      154.78      264.05     31.06 o 
  -1   9  -1       23.22       20.71     28.48 o 
   0   9  -1      244.14      284.76     23.30 o 
   1   9  -1       24.60       20.71      7.77 o 
   2   9  -1      232.36      264.05     23.30 o 
   3   9  -1        2.85       -5.18     23.30 o 
   4   9  -1       17.32       18.12     31.06 o 
   5   9  -1       22.91        7.77     36.24 o 
   6   9  -1       43.48       49.19     41.42 o 
   7   9  -1        6.39        5.18     75.07 o 
   8   9  -1       29.24       36.24     88.02 o 
   9   9  -1       43.03       -2.59    100.96 o 
 -10  10  -1        6.80      -36.24     72.48 o 
  -9  10  -1       33.47       41.42     44.01 o 
  -8  10  -1       18.14        5.18     41.42 o 
  -7  10  -1      294.85      409.02     36.24 o 
  -6  10  -1       55.87       49.19     46.60 o 
  -5  10  -1       62.43       90.60     44.01 o 
  -4  10  -1       33.61       15.53     44.01 o 
  -3  10  -1       75.18       77.66     41.42 o 
  -2  10  -1       76.26       88.02     36.24 o 
  -1  10  -1      329.70      341.71     36.24 o 
   0  10  -1        1.97       18.12     31.06 o 
   1  10  -1      323.43      240.75     25.89 o 
   2  10  -1       56.04       41.42     28.48 o 
   3  10  -1       41.71       15.53     36.24 o 
   4  10  -1       14.48      -18.12     41.42 o 
   5  10  -1        1.87        5.18     69.90 o 
   6  10  -1      274.10      390.90     49.19 o 
   7  10  -1       25.13       -2.59     88.02 o 
  -9  11  -1        0.02       -7.77     75.07 o 
  -8  11  -1        9.79      -10.35     67.31 o 
  -7  11  -1      627.81      841.33     59.54 o 
  -6  11  -1      145.85      188.98     56.95 o 
  -5  11  -1        2.57      -33.65     54.36 o 
  -4  11  -1       18.01      -28.48     51.77 o 
  -3  11  -1        8.50       25.89     41.42 o 
  -2  11  -1       76.88       54.36     44.01 o 
  -1  11  -1      132.94       77.66     36.24 o 
   0  11  -1      123.67      196.74     31.06 o 
   1  11  -1      153.69      152.73     31.06 o 
   2  11  -1       51.59       25.89     31.06 o 
   3  11  -1        3.14       12.94     56.95 o 
   4  11  -1        0.07      -12.94     46.60 o 
   5  11  -1       34.27       -7.77     51.77 o 
   6  11  -1       85.23       77.66     59.54 o 
  -7  12  -1       75.96      134.61     75.07 o 
  -6  12  -1       41.11       88.02     69.90 o 
  -5  12  -1       88.89      100.96     62.13 o 
  -2  12  -1        3.11      -10.35     44.01 o 
  -1  12  -1      154.96      142.38     46.60 o 
   0  12  -1        3.41      -15.53     36.24 o 
   1  12  -1      156.55      103.55     38.83 o 
   2  12  -1        0.05       -7.77     38.83 o 
   3  12  -1       34.38       28.48     51.77 o 
   4  12  -1        2.88        2.59     54.36 o 
   5  12  -1       22.51       15.53    100.96 o 
  -4  13  -1        0.61      -33.65     64.72 o 
  -3  13  -1        0.37      -28.48     72.48 o 
  -2  13  -1       44.83       41.42     54.36 o 
  -1  13  -1       32.65       46.60     44.01 o 
   0  13  -1       24.31      -18.12     44.01 o 
   1  13  -1       26.56       -5.18     54.36 o 
   2  13  -1       28.13       18.12     59.54 o 
   9 -10   0       45.49        7.77     56.95 o 
  -8  -9   0      130.14      129.44     90.60 o 
   0  -9   0        0.01        5.18     49.19 o 
   1  -9   0      220.35      181.21     44.01 o 
   2  -9   0      181.25      183.80     44.01 o 
   3  -9   0       63.37       28.48     44.01 o 
   4  -9   0       87.26       95.78     49.19 o 
   5  -9   0        0.08      -31.06     51.77 o 
   7  -9   0        3.72        2.59     64.72 o 
   8  -9   0       29.80       36.24     44.01 o 
   9  -9   0        3.48      -20.71     46.60 o 
  -9  -8   0       82.27       12.94     90.60 o 
  -8  -8   0        0.02      -12.94     75.07 o 
   0  -8   0       92.78       95.78     38.83 o 
   1  -8   0       87.45       93.19     36.24 o 
   2  -8   0      176.77      163.09     36.24 o 
   3  -8   0      167.93      137.20     33.65 o 
   4  -8   0       26.45       12.94     38.83 o 
   5  -8   0      337.15      380.54     44.01 o 
   6  -8   0        5.31      -28.48     49.19 o 
   7  -8   0        5.19      -10.35     56.95 o 
   8  -8   0        0.03       -7.77     31.06 o 
   9  -8   0       24.46       -5.18     38.83 o 
  11  -8   0        3.51      -15.53     62.13 o 
 -10  -7   0       17.82        5.18     93.19 o 
  -9  -7   0       20.90       54.36     80.25 o 
  -8  -7   0      166.55      225.22     41.42 o 
  -7  -7   0       15.55       10.35     33.65 o 
  -3  -7   0       81.89       64.72     41.42 o 
   0  -7   0        3.07       -2.59     31.06 o 
   1  -7   0      472.81      406.43     20.71 o 
   2  -7   0       16.23        5.18     28.48 o 
   3  -7   0        0.64      -18.12     28.48 o 
   4  -7   0      267.44      295.11     31.06 o 
   5  -7   0      255.11      271.81     36.24 o 
   6  -7   0      171.09      173.44     28.48 o 
   7  -7   0       39.25       31.06     31.06 o 
   8  -7   0       17.51        2.59     23.30 o 
   9  -7   0       42.62       12.94     25.89 o 
  10  -7   0      118.43       44.01     46.60 o 
  11  -7   0       34.21        2.59     54.36 o 
 -11  -6   0       82.80       25.89     98.37 o 
 -10  -6   0      271.06      232.98     82.84 o 
  -9  -6   0      123.69       67.31     46.60 o 
  -8  -6   0       49.64        5.18     38.83 o 
  -7  -6   0       73.99       46.60     31.06 o 
  -6  -6   0      553.77      616.11     31.06 o 
  -5  -6   0      132.91      147.56     23.30 o 
  -4  -6   0      840.59      794.73     36.24 o 
   1  -6   0       78.82      139.79     20.71 o 
   2  -6   0        2.97       10.35     20.71 o 
   3  -6   0      266.61      240.75     23.30 o 
   4  -6   0       97.74       67.31     25.89 o 
   5  -6   0       67.71      113.90     20.71 o 
   6  -6   0       69.49       59.54     23.30 o 
   7  -6   0       47.51       33.65     18.12 o 
   8  -6   0        8.35       -7.77     20.71 o 
   9  -6   0       68.19       31.06     18.12 o 
  10  -6   0      401.50      245.93     33.65 o 
  11  -6   0       20.92       12.94     51.77 o 
 -11  -5   0      223.85      160.50     88.02 o 
 -10  -5   0       82.74       72.48     72.48 o 
  -9  -5   0      389.56      305.47     44.01 o 
  -8  -5   0      274.26      248.52     33.65 o 
  -7  -5   0      195.00      183.80     28.48 o 
  -6  -5   0       46.90       31.06     23.30 o 
  -5  -5   0       21.38       10.35     15.53 o 
  -4  -5   0      151.04      144.97     15.53 o 
   1  -5   0     1067.61     1009.60     28.48 o 
   2  -5   0       38.38       36.24     15.53 o 
   3  -5   0      108.43      108.73     18.12 o 
   4  -5   0       16.44       23.30     20.71 o 
   5  -5   0      184.12      209.69     15.53 o 
   6  -5   0       21.55       12.94     20.71 o 
   7  -5   0       16.98       10.35     12.94 o 
   8  -5   0      173.97      150.15     12.94 o 
   9  -5   0      124.85       72.48     12.94 o 
  10  -5   0      128.05       54.36     31.06 o 
  11  -5   0       88.36       85.43     46.60 o 
 -12  -4   0       59.89       64.72     51.77 o 
 -11  -4   0        1.21       -7.77     80.25 o 
 -10  -4   0      120.31       95.78     67.31 o 
  -9  -4   0       35.73       20.71     33.65 o 
  -8  -4   0      765.58      900.87     31.06 o 
  -7  -4   0      410.48      450.44     23.30 o 
  -6  -4   0        1.77       -7.77     15.53 o 
  -5  -4   0     1876.17     2487.75     51.77 o 
  -4  -4   0      504.09      393.48     18.12 o 
  -3  -4   0      570.97      564.34     15.53 o 
   1  -4   0       10.55        7.77     15.53 o 
   2  -4   0      170.33      160.50     15.53 o 
   3  -4   0     1077.24     1027.72     25.89 o 
   4  -4   0      301.29      261.46     12.94 o 
   5  -4   0      322.51      292.52     15.53 o 
   6  -4   0        3.20        2.59     10.35 o 
   7  -4   0      165.74      165.68     10.35 o 
   8  -4   0        7.02       10.35     10.35 o 
   9  -4   0       20.55       23.30     23.30 o 
  10  -4   0       90.24       59.54     36.24 o 
  11  -4   0        0.04      -15.53     41.42 o 
 -12  -3   0       57.52       25.89     46.60 o 
 -11  -3   0       14.90      -12.94     38.83 o 
 -10  -3   0       19.20      -18.12     41.42 o 
  -9  -3   0     1289.98     1221.87     41.42 o 
  -8  -3   0      738.07      828.39     36.24 o 
  -7  -3   0       31.60       28.48     18.12 o 
  -6  -3   0     2437.35     3103.86     38.83 o 
  -5  -3   0      584.83      533.27     18.12 o 
  -4  -3   0      666.54      603.17     20.71 o 
  -3  -3   0     1160.25      934.52     20.71 o 
  -2  -3   0     4119.05     3543.95     25.89 o 
   1  -3   0     3837.42     2526.58     31.06 o 
   2  -3   0     2521.57     2459.28     31.06 o 
   4  -3   0      225.51      220.04     12.94 o 
   5  -3   0      206.01      199.33      7.77 o 
   6  -3   0      525.76      597.99     10.35 o 
   7  -3   0       95.20       72.48     12.94 o 
   8  -3   0       67.03       90.60     15.53 o 
   9  -3   0      206.92      116.49     25.89 o 
  10  -3   0        0.20       -2.59     33.65 o 
  11  -3   0       13.06      -15.53     38.83 o 
 -12  -2   0       24.07       -5.18     44.01 o 
 -11  -2   0       11.10        2.59     36.24 o 
 -10  -2   0       12.85       -7.77     28.48 o 
  -9  -2   0     1746.91     1894.94     44.01 o 
  -8  -2   0      690.28      882.75     25.89 o 
  -7  -2   0      193.94      248.52     15.53 o 
  -6  -2   0       34.07       25.89     12.94 o 
  -5  -2   0      208.89      132.02     12.94 o 
  -4  -2   0      781.17      805.09     15.53 o 
  -3  -2   0     2826.66     2661.19     25.89 o 
  -2  -2   0     1000.06      874.98     15.53 o 
   3  -2   0     1896.08     1887.17     20.71 o 
   4  -2   0      147.59      191.56      5.18 o 
   5  -2   0      222.99      183.80      5.18 o 
   6  -2   0      206.29      264.05     10.35 o 
   7  -2   0       43.70       69.90     15.53 o 
   8  -2   0       45.90       72.48     20.71 o 
   9  -2   0      271.05      258.87     23.30 o 
 -12  -1   0      261.93      333.94     41.42 o 
 -11  -1   0       78.38       25.89     28.48 o 
 -10  -1   0        8.54       -2.59      7.77 o 
  -9  -1   0        7.66       12.94     18.12 o 
  -8  -1   0      365.70      473.73     15.53 o 
  -7  -1   0       38.33       51.77     10.35 o 
  -6  -1   0      117.19      121.67     12.94 o 
  -5  -1   0      708.06      691.19     18.12 o 
  -4  -1   0      282.71      302.88     10.35 o 
  -3  -1   0     6073.87     6057.58     36.24 o 
  -2  -1   0     1643.60     1436.73     23.30 o 
   3  -1   0     5786.01     5420.76     25.89 o 
   4  -1   0       79.26      121.67      7.77 o 
   5  -1   0      279.26      284.76     12.94 o 
   6  -1   0       28.98       36.24     12.94 o 
   7  -1   0      137.36      157.91     15.53 o 
   8  -1   0        9.77       -5.18     46.60 o 
 -13   0   0       27.90      -18.12     85.43 o 
 -12   0   0       21.39        5.18     38.83 o 
 -11   0   0       46.01       41.42     33.65 o 
 -10   0   0      317.72      289.94     23.30 o 
  -9   0   0        3.17      -12.94     18.12 o 
  -8   0   0     1139.98     1581.70     23.30 o 
  -7   0   0        6.11        5.18      5.18 o 
  -6   0   0      103.78       95.78      5.18 o 
  -5   0   0       13.52       15.53      7.77 o 
  -4   0   0     1451.10     1682.66     18.12 o 
  -3   0   0        0.08       12.94      5.18 o 
   3   0   0        0.08        5.18      7.77 o 
   4   0   0     1451.10     1599.82     18.12 o 
   5   0   0       13.52       23.30     15.53 o 
   6   0   0      103.78      108.73     15.53 o 
   7   0   0        6.11        5.18     25.89 o 
   8   0   0     1139.98     1610.18     44.01 o 
 -13   1   0       30.73       10.35     80.25 o 
 -12   1   0      173.68      137.20     36.24 o 
 -11   1   0       27.64       41.42     31.06 o 
 -10   1   0        0.39        0.00     23.30 o 
  -9   1   0       90.55       75.07     18.12 o 
  -8   1   0        9.77       12.94     15.53 o 
  -7   1   0      137.36      186.39     12.94 o 
  -6   1   0       28.98       44.01     10.35 o 
  -5   1   0      279.26      295.11     10.35 o 
  -4   1   0       79.26      119.08      7.77 o 
  -3   1   0     5786.01     5594.20     28.48 o 
   4   1   0      282.71      305.47     23.30 o 
   5   1   0      708.06      717.07     28.48 o 
   6   1   0      117.19      150.15     23.30 o 
   7   1   0       38.33       36.24     28.48 o 
   8   1   0      365.70      476.32     33.65 o 
   9   1   0        7.66       18.12     41.42 o 
  10   1   0        8.54      -36.24     49.19 o 
 -13   2   0       65.02       44.01     80.25 o 
 -12   2   0       21.67        0.00     33.65 o 
 -11   2   0       25.04        5.18     25.89 o 
 -10   2   0        3.21      -12.94     23.30 o 
  -9   2   0      271.05      297.70     18.12 o 
  -8   2   0       45.90       88.02     15.53 o 
  -7   2   0       43.70       72.48     12.94 o 
  -6   2   0      206.29      282.17     10.35 o 
  -5   2   0      222.99      217.45     10.35 o 
  -4   2   0      147.59      207.10     12.94 o 
  -3   2   0     1896.08     1747.38     28.48 o 
  -2   2   0      538.27      489.27     15.53 o 
   1   2   0    12764.49     9679.19    126.85 o 
   2   2   0     1000.06      934.52     23.30 o 
   4   2   0      781.17      737.78     28.48 o 
   5   2   0      208.89      168.27     23.30 o 
   6   2   0       34.07       33.65     25.89 o 
   7   2   0      193.94      271.81     31.06 o 
   8   2   0      690.28      918.99     41.42 o 
   9   2   0     1746.91     1980.36     59.54 o 
  10   2   0       12.85       36.24     54.36 o 
  11   2   0       11.10       36.24     64.72 o 
  12   2   0       24.07        2.59     77.66 o 
 -13   3   0       36.90       25.89     80.25 o 
 -12   3   0        2.44       28.48     67.31 o 
 -11   3   0       13.06        5.18     54.36 o 
 -10   3   0        0.20        0.00     33.65 o 
  -9   3   0      206.92      129.44     28.48 o 
  -8   3   0       67.03       85.43     23.30 o 
  -7   3   0       95.20      124.26     18.12 o 
  -6   3   0      525.76      579.87     25.89 o 
  -5   3   0      206.01      188.98     18.12 o 
  -4   3   0      225.51      209.69     18.12 o 
  -3   3   0      123.62       95.78     15.53 o 
  -2   3   0     2521.57     2477.40     31.06 o 
  -1   3   0     3837.42     2047.67     28.48 o 
   0   3   0        5.62       38.83     15.53 o 
   1   3   0     4003.46     3458.52     59.54 o 
   2   3   0     4119.05     3642.32     31.06 o 
   3   3   0     1160.25     1071.73     31.06 o 
   5   3   0      584.83      543.63     31.06 o 
   6   3   0     2437.35     3059.86     59.54 o 
   7   3   0       31.60       18.12     36.24 o 
   8   3   0      738.07      981.12     46.60 o 
   9   3   0     1289.98     1284.00     54.36 o 
  10   3   0       19.20        2.59     59.54 o 
  11   3   0       14.90       31.06     72.48 o 
  12   3   0       57.52       -2.59     88.02 o 
 -13   4   0       28.12       33.65     80.25 o 
 -12   4   0      194.72      147.56     64.72 o 
 -11   4   0        0.04      -20.71     44.01 o 
 -10   4   0       90.24       56.95     36.24 o 
  -9   4   0       20.55       31.06     31.06 o 
  -8   4   0        7.02       18.12     23.30 o 
  -7   4   0      165.74      165.68     20.71 o 
  -6   4   0        3.20       12.94     20.71 o 
  -5   4   0      322.51      313.23     20.71 o 
  -4   4   0      301.29      251.10     18.12 o 
  -3   4   0     1077.24      991.48     25.89 o 
  -2   4   0      170.33      155.32     12.94 o 
  -1   4   0       10.55       10.35     15.53 o 
   0   4   0     7756.59    10484.28     69.90 o 
   1   4   0       11.01        2.59     12.94 o 
   2   4   0       63.75       51.77      7.77 o 
   3   4   0      570.97      639.41     28.48 o 
   4   4   0      504.09      471.15     28.48 o 
   5   4   0     1876.17     2368.67     54.36 o 
   6   4   0        1.77        0.00     33.65 o 
   7   4   0      410.48      478.91     38.83 o 
   8   4   0      765.58     1025.13     49.19 o 
   9   4   0       35.73       31.06     54.36 o 
  10   4   0      120.31      106.14     64.72 o 
  12   4   0       59.89       31.06     95.78 o 
 -12   5   0       14.70        7.77     67.31 o 
 -11   5   0       88.36      113.90     56.95 o 
 -10   5   0      128.05       67.31     36.24 o 
  -9   5   0      124.85      103.55     31.06 o 
  -8   5   0      173.97      157.91     25.89 o 
  -7   5   0       16.98       20.71     28.48 o 
  -6   5   0       21.55       18.12     23.30 o 
  -5   5   0      184.12      170.85     20.71 o 
  -4   5   0       16.44       23.30     15.53 o 
  -3   5   0      108.43      111.31     12.94 o 
  -2   5   0       38.38       38.83     18.12 o 
  -1   5   0     1067.61      926.76     28.48 o 
   0   5   0       24.74       38.83     18.12 o 
   1   5   0     1017.21      719.66     18.12 o 
   2   5   0        5.30        2.59      7.77 o 
   3   5   0      355.36      362.42     25.89 o 
   4   5   0      151.04      150.15     23.30 o 
   5   5   0       21.38       23.30     33.65 o 
   6   5   0       46.90       72.48     38.83 o 
   7   5   0      195.00      188.98     44.01 o 
   8   5   0      274.26      328.77     51.77 o 
   9   5   0      389.56      323.59     62.13 o 
  10   5   0       82.74        2.59     72.48 o 
  11   5   0      223.85      152.73     85.43 o 
 -12   6   0      681.33      569.52     69.90 o 
 -11   6   0       20.92       54.36     59.54 o 
 -10   6   0      401.50      349.48     38.83 o 
  -9   6   0       68.19       46.60     33.65 o 
  -8   6   0        8.35       18.12     33.65 o 
  -7   6   0       47.51       25.89     28.48 o 
  -6   6   0       69.49       33.65     23.30 o 
  -5   6   0       67.71       64.72     15.53 o 
  -4   6   0       97.74       80.25     15.53 o 
  -3   6   0      266.61      243.34     20.71 o 
  -2   6   0        2.97       25.89     18.12 o 
  -1   6   0       78.82      124.26     20.71 o 
   0   6   0      627.23      877.57     31.06 o 
   1   6   0       66.61       46.60     12.94 o 
   2   6   0       21.82       33.65      7.77 o 
   3   6   0       21.59       41.42     25.89 o 
   4   6   0      840.59      830.98     28.48 o 
   5   6   0      132.91      147.56     25.89 o 
   6   6   0      553.77      629.06     44.01 o 
   7   6   0       73.99       33.65     49.19 o 
   8   6   0       49.64       46.60     59.54 o 
   9   6   0      123.69       98.37     69.90 o 
  10   6   0      271.06      230.40     82.84 o 
  11   6   0       82.80      -23.30     98.37 o 
 -12   7   0       37.67       18.12     77.66 o 
 -11   7   0       34.21       -5.18     64.72 o 
 -10   7   0      118.43       85.43     51.77 o 
  -9   7   0       42.62       28.48     44.01 o 
  -8   7   0       17.51       31.06     36.24 o 
  -7   7   0       39.25       62.13     31.06 o 
  -6   7   0      171.09      207.10     20.71 o 
  -5   7   0      255.11      248.52     18.12 o 
  -4   7   0      267.44      279.58     18.12 o 
  -3   7   0        0.64        5.18     23.30 o 
  -2   7   0       16.23        5.18     23.30 o 
  -1   7   0      472.81      328.77     25.89 o 
   0   7   0        3.07       18.12     23.30 o 
   1   7   0      445.99      240.75     10.35 o 
   2   7   0       23.26       25.89     10.35 o 
   3   7   0       81.89       59.54     23.30 o 
   4   7   0       19.55       28.48     23.30 o 
   5   7   0      120.12       80.25     25.89 o 
   6   7   0       23.71       38.83     51.77 o 
   7   7   0       15.55       -7.77     56.95 o 
   8   7   0      166.55      178.62     67.31 o 
   9   7   0       20.90       10.35     80.25 o 
  10   7   0       17.82      -18.12     93.19 o 
 -10   8   0       35.69      -20.71     56.95 o 
  -9   8   0       24.46      -23.30     33.65 o 
  -8   8   0        0.03      -18.12     31.06 o 
  -7   8   0        5.19       12.94     25.89 o 
  -6   8   0        5.31      -10.35     23.30 o 
  -5   8   0      337.15      390.90     31.06 o 
  -4   8   0       26.45       10.35     31.06 o 
  -3   8   0      167.93      155.32     28.48 o 
  -2   8   0      176.77      176.03     25.89 o 
  -1   8   0       87.45       80.25     28.48 o 
   0   8   0       92.78       85.43     28.48 o 
   1   8   0       92.36       69.90     12.94 o 
   2   8   0      130.02      132.02     10.35 o 
   3   8   0        1.24        2.59     25.89 o 
   4   8   0        0.13       23.30     28.48 o 
   5   8   0      632.66      616.11     33.65 o 
   6   8   0       62.11       75.07     59.54 o 
   7   8   0       12.94       33.65     67.31 o 
   8   8   0        0.02       12.94     77.66 o 
   9   8   0       82.27       75.07     93.19 o 
 -10   9   0       28.03       15.53     46.60 o 
  -9   9   0        3.48       -2.59     38.83 o 
  -8   9   0       29.80       25.89     33.65 o 
  -7   9   0        3.72      -18.12     31.06 o 
  -6   9   0      284.21      346.89     38.83 o 
  -5   9   0        0.08        0.00     38.83 o 
  -4   9   0       87.26       80.25     38.83 o 
  -3   9   0       63.37       46.60     33.65 o 
  -2   9   0      181.25      191.56     31.06 o 
  -1   9   0      220.35      209.69     33.65 o 
   0   9   0        0.01       12.94     36.24 o 
   1   9   0      212.30      176.03     15.53 o 
   2   9   0       66.17       46.60     10.35 o 
   3   9   0      103.15       77.66     33.65 o 
   4   9   0        0.00       -5.18     33.65 o 
   5   9   0       33.68        2.59     36.24 o 
   6   9   0        7.20       36.24     72.48 o 
   7   9   0        0.27       10.35     80.25 o 
   8   9   0      130.14      176.03     90.60 o 
  -9  10   0       45.49       20.71     44.01 o 
  -8  10   0       69.94       75.07     41.42 o 
  -7  10   0        7.92       -7.77     51.77 o 
  -6  10   0       51.53       93.19     49.19 o 
  -5  10   0       56.96       75.07     49.19 o 
  -4  10   0        0.14      -23.30     41.42 o 
  -3  10   0      136.26      170.85     36.24 o 
  -2  10   0        0.73        7.77     41.42 o 
  -1  10   0        2.07      -12.94     44.01 o 
   0  10   0       48.87       31.06     31.06 o 
   1  10   0        2.57       -7.77     15.53 o 
   2  10   0        4.50       12.94     28.48 o 
   3  10   0      179.85      150.15     38.83 o 
   4  10   0        3.51        5.18     38.83 o 
   5  10   0        1.11       -7.77     46.60 o 
   6  10   0       12.49       38.83     82.84 o 
   7  10   0       67.33       56.95     95.78 o 
  -8  11   0       20.91      -15.53     69.90 o 
  -7  11   0       25.66       20.71     64.72 o 
  -6  11   0      261.57      331.35     62.13 o 
  -5  11   0       16.99      -12.94     49.19 o 
  -4  11   0       22.35       82.84     46.60 o 
  -3  11   0        0.87      -31.06     46.60 o 
  -2  11   0       24.32        7.77     51.77 o 
  -1  11   0        0.50      -15.53     51.77 o 
   0  11   0        4.18        5.18     31.06 o 
   1  11   0        0.62        0.00     33.65 o 
   2  11   0       23.89       33.65     44.01 o 
   3  11   0       12.81       -5.18     46.60 o 
   4  11   0       38.85        7.77     46.60 o 
   5  11   0        4.60      -36.24     88.02 o 
   6  11   0       48.22       20.71    100.96 o 
  -7  12   0       10.01      -20.71     75.07 o 
  -6  12   0      100.64      111.31     62.13 o 
  -5  12   0       35.28      -12.94     59.54 o 
  -4  12   0        3.17      -18.12     59.54 o 
  -3  12   0       11.79      -18.12     62.13 o 
  -2  12   0        4.85        5.18     62.13 o 
  -1  12   0       32.07       -2.59     44.01 o 
   0  12   0        8.95      -12.94     46.60 o 
   1  12   0       29.93       18.12     41.42 o 
   2  12   0        0.82       -7.77     54.36 o 
  -4  13   0        1.77        7.77     77.66 o 
  -3  13   0       25.08       44.01     77.66 o 
  -2  13   0        8.51      -12.94     51.77 o 
  -1  13   0        3.54      -18.12     46.60 o 
   0  13   0        0.99      -25.89     59.54 o 
   1  13   0        2.83       -5.18     62.13 o 
  -8 -10   1       45.05       18.12     98.37 o 
   9 -10   1       33.47       10.35     51.77 o 
  -9  -9   1       43.03      -12.94     98.37 o 
   0  -9   1      244.14      310.65     46.60 o 
   1  -9   1       23.22      -15.53     44.01 o 
   2  -9   1      154.78      214.86     44.01 o 
   3  -9   1      101.77       59.54     44.01 o 
   4  -9   1       80.57       69.90     49.19 o 
   5  -9   1        5.52       -5.18     54.36 o 
   9  -9   1      112.20      106.14     44.01 o 
 -10  -8   1        3.84      -10.35    100.96 o 
  -9  -8   1        5.16        5.18     85.43 o 
  -8  -8   1       49.83       15.53     72.48 o 
  -1  -8   1        2.94       -2.59     38.83 o 
   0  -8   1       45.59       38.83     25.89 o 
   1  -8   1        3.58        0.00     33.65 o 
   2  -8   1       47.16       36.24     33.65 o 
   3  -8   1       45.74       12.94     36.24 o 
   4  -8   1      141.11      134.61     38.83 o 
   5  -8   1       11.02      -23.30     44.01 o 
   6  -8   1        0.77      -25.89     31.06 o 
   7  -8   1       42.89        7.77     36.24 o 
   8  -8   1      126.92      137.20     51.77 o 
   9  -8   1       10.50      -12.94     36.24 o 
  10  -8   1      130.52       75.07     49.19 o 
 -10  -7   1       37.58       15.53     88.02 o 
  -9  -7   1       22.14       -7.77     75.07 o 
  -8  -7   1        0.32       12.94     62.13 o 
  -7  -7   1        5.80       -7.77     36.24 o 
  -6  -7   1        4.41       15.53     25.89 o 
  -4  -7   1       12.94        0.00     44.01 o 
  -3  -7   1      662.67      652.36     38.83 o 
   0  -7   1      361.52      468.56     28.48 o 
   1  -7   1      813.19      838.74     31.06 o 
   2  -7   1        2.67       -5.18     28.48 o 
   3  -7   1      857.63      960.41     33.65 o 
   4  -7   1        7.62      -18.12     31.06 o 
   5  -7   1      816.84     1100.20     38.83 o 
   6  -7   1      222.86      214.86     25.89 o 
   7  -7   1      133.40      178.62     31.06 o 
   8  -7   1       18.06       -7.77     23.30 o 
   9  -7   1       76.24       36.24     25.89 o 
  10  -7   1        0.15      -10.35     44.01 o 
 -11  -6   1       40.87      -10.35     95.78 o 
 -10  -6   1      133.94      116.49     77.66 o 
  -9  -6   1      126.67       28.48     44.01 o 
  -8  -6   1       17.86      -20.71     56.95 o 
  -7  -6   1       45.49       10.35     33.65 o 
  -6  -6   1      190.21      196.74     25.89 o 
  -5  -6   1      135.46       93.19     18.12 o 
  -4  -6   1      221.42      186.39     28.48 o 
  -3  -6   1      283.58      207.10     28.48 o 
   0  -6   1       17.21       23.30     23.30 o 
   1  -6   1      825.34      825.80     28.48 o 
   2  -6   1      426.19      424.55     23.30 o 
   3  -6   1      760.76      626.47     28.48 o 
   4  -6   1      210.45      199.33     25.89 o 
   5  -6   1        6.09       -7.77     31.06 o 
   6  -6   1        6.77       10.35     20.71 o 
   7  -6   1       63.36       59.54     25.89 o 
   8  -6   1      219.15      238.16     18.12 o 
   9  -6   1       75.84       44.01     15.53 o 
  10  -6   1       49.72       31.06     38.83 o 
  11  -6   1       21.63      -23.30     46.60 o 
 -12  -5   1       23.59      -20.71    100.96 o 
 -11  -5   1        0.12      -28.48     85.43 o 
 -10  -5   1       98.77       88.02     72.48 o 
  -9  -5   1       29.45       -7.77     41.42 o 
  -8  -5   1       17.80      -23.30     33.65 o 
  -7  -5   1       44.99       25.89     23.30 o 
  -6  -5   1       86.73       90.60     20.71 o 
  -5  -5   1      622.91      577.28     18.12 o 
  -4  -5   1      310.16      323.59     10.35 o 
   1  -5   1      424.73      434.90     23.30 o 
   2  -5   1      100.88       93.19     18.12 o 
   3  -5   1     1544.61     1501.45     33.65 o 
   4  -5   1     2079.34     2275.48     41.42 o 
   5  -5   1     1310.42     1770.68     54.36 o 
   6  -5   1     1170.79     1488.51     25.89 o 
   7  -5   1        4.76        2.59     12.94 o 
   8  -5   1       58.62       49.19     10.35 o 
   9  -5   1        0.95      -23.30     23.30 o 
  10  -5   1      334.64      235.57     33.65 o 
  11  -5   1      144.45       93.19     41.42 o 
 -12  -4   1       51.42       18.12     51.77 o 
 -11  -4   1        2.65        2.59     38.83 o 
 -10  -4   1       94.53       67.31     64.72 o 
  -9  -4   1       91.33       59.54     38.83 o 
  -8  -4   1       96.69      119.08     23.30 o 
  -7  -4   1       16.66        7.77     18.12 o 
  -6  -4   1       19.48       20.71     15.53 o 
  -5  -4   1      364.18      354.65     12.94 o 
  -4  -4   1        1.55       15.53     10.35 o 
  -3  -4   1        0.41       -2.59     10.35 o 
   2  -4   1        0.16        2.59     15.53 o 
   3  -4   1       68.10       69.90     18.12 o 
   4  -4   1       65.55       82.84     20.71 o 
   5  -4   1      203.17      201.92     12.94 o 
   6  -4   1      296.54      344.30     15.53 o 
   7  -4   1      875.31      952.65     15.53 o 
   8  -4   1       93.39      103.55     18.12 o 
   9  -4   1      743.41      652.36     25.89 o 
  10  -4   1       10.64      -33.65     33.65 o 
  11  -4   1       69.01       36.24     36.24 o 
 -12  -3   1       17.20       -2.59     59.54 o 
 -11  -3   1        1.63      -20.71     41.42 o 
 -10  -3   1        8.08        2.59     31.06 o 
  -9  -3   1       53.30       25.89     28.48 o 
  -8  -3   1        8.97       -7.77     23.30 o 
  -7  -3   1      161.97      188.98     15.53 o 
  -6  -3   1        4.04       12.94     12.94 o 
  -5  -3   1      350.40      486.68     15.53 o 
  -4  -3   1       76.48       85.43     10.35 o 
  -3  -3   1      633.57      577.28     12.94 o 
  -2  -3   1       25.46       23.30      7.77 o 
   3  -3   1      152.78      139.79     18.12 o 
   4  -3   1      965.81      944.88     15.53 o 
   5  -3   1     4739.54     5806.48     44.01 o 
   6  -3   1        2.69       10.35     10.35 o 
   7  -3   1      182.96      163.09     12.94 o 
   8  -3   1     1186.65     1848.34     54.36 o 
   9  -3   1      194.10      144.97     25.89 o 
 -13  -2   1        5.41      -28.48     64.72 o 
 -12  -2   1        5.11       -2.59     41.42 o 
 -11  -2   1        0.08       10.35     44.01 o 
 -10  -2   1       42.57       23.30     25.89 o 
  -9  -2   1        4.27       23.30     23.30 o 
  -8  -2   1       80.44       82.84     15.53 o 
  -7  -2   1       97.74       90.60     15.53 o 
  -6  -2   1      417.25      486.68     12.94 o 
  -5  -2   1       62.78       77.66     12.94 o 
  -4  -2   1       51.50       59.54     12.94 o 
  -3  -2   1      817.66      898.28     18.12 o 
  -2  -2   1     1221.63     1195.98     28.48 o 
   3  -2   1     2300.11     2184.87     20.71 o 
   4  -2   1      691.50      616.11     10.35 o 
   5  -2   1     1521.19     2228.88     44.01 o 
   6  -2   1     3728.80     5076.46     93.19 o 
   7  -2   1       64.74       41.42     15.53 o 
   8  -2   1      878.54     1408.26     49.19 o 
 -13  -1   1      208.95      238.16     49.19 o 
 -12  -1   1       30.82       -2.59     41.42 o 
 -11  -1   1      102.26       64.72     28.48 o 
 -10  -1   1        5.36       -7.77     10.35 o 
  -9  -1   1      857.49      618.70     15.53 o 
  -8  -1   1       50.70       82.84     15.53 o 
  -7  -1   1       42.94       69.90     12.94 o 
  -6  -1   1      193.34      251.10     10.35 o 
  -5  -1   1       36.65       69.90     10.35 o 
  -4  -1   1       59.18       59.54     10.35 o 
  -3  -1   1      159.74      160.50     18.12 o 
  -2  -1   1       29.39       20.71     15.53 o 
   3  -1   1     2232.11     1892.35     23.30 o 
   4  -1   1      516.91      585.05     10.35 o 
   5  -1   1      118.32       88.02     15.53 o 
   6  -1   1      208.94      256.28     15.53 o 
   7  -1   1      113.61      134.61     38.83 o 
   8  -1   1      645.05      931.94     49.19 o 
 -13   0   1      115.33       93.19     46.60 o 
 -12   0   1     1019.11     1278.82     51.77 o 
 -11   0   1      227.21      305.47     31.06 o 
 -10   0   1        5.04        5.18     28.48 o 
  -9   0   1       75.13       46.60      7.77 o 
  -8   0   1        4.56        7.77      7.77 o 
  -7   0   1      134.43      188.98      7.77 o 
  -6   0   1       24.18       38.83      7.77 o 
  -5   0   1       10.85       25.89      5.18 o 
  -4   0   1        0.04        5.18      5.18 o 
  -3   0   1      104.96       69.90      5.18 o 
   2   0   1        0.99        0.00     15.53 o 
   3   0   1     1934.56     1781.03     25.89 o 
   4   0   1       37.05       18.12     15.53 o 
   5   0   1      362.07      349.48     20.71 o 
   6   0   1       47.73       46.60     20.71 o 
   7   0   1       76.19       82.84     20.71 o 
   8   0   1      166.07      248.52     31.06 o 
   9   0   1       30.72       41.42     38.83 o 
  10   0   1       59.33       33.65     46.60 o 
 -13   1   1        1.51       -2.59     46.60 o 
 -12   1   1       35.58        0.00     36.24 o 
 -11   1   1        6.48      -12.94     31.06 o 
 -10   1   1      814.39      686.01     23.30 o 
  -9   1   1        7.07        2.59     20.71 o 
  -8   1   1     1091.25     1439.32     28.48 o 
  -7   1   1        7.39        7.77     12.94 o 
  -6   1   1       94.84      103.55     10.35 o 
  -5   1   1       41.60       44.01      5.18 o 
  -4   1   1      475.44      517.74     10.35 o 
  -3   1   1       19.39       18.12      7.77 o 
  -2   1   1       37.39       18.12      7.77 o 
   2   1   1       41.17       41.42     12.94 o 
   3   1   1      124.73       95.78     18.12 o 
   4   1   1        7.07       15.53     18.12 o 
   5   1   1        1.46        2.59     18.12 o 
   6   1   1        6.04       -5.18     23.30 o 
   7   1   1      170.63      225.22     28.48 o 
   8   1   1     1491.46     2096.86     51.77 o 
   9   1   1        6.40       -2.59     44.01 o 
  10   1   1      911.36      843.92     51.77 o 
  11   1   1       10.45       -2.59     62.13 o 
 -13   2   1      122.11       98.37     44.01 o 
 -12   2   1     1065.92     1286.59     36.24 o 
 -11   2   1      199.84      212.27     28.48 o 
 -10   2   1        9.15       -7.77     23.30 o 
  -9   2   1        9.85       -5.18     18.12 o 
  -8   2   1      330.27      367.60     15.53 o 
  -7   2   1       35.00       44.01     12.94 o 
  -6   2   1      140.98      147.56     10.35 o 
  -5   2   1      359.36      409.02     12.94 o 
  -4   2   1      208.64      217.45     10.35 o 
  -3   2   1      152.73      108.73     10.35 o 
  -2   2   1     2397.04     2109.80     15.53 o 
  -1   2   1       42.54       33.65     12.94 o 
   0   2   1       30.90       59.54     10.35 o 
   1   2   1       42.53       46.60     10.35 o 
   2   2   1     2168.56     2112.39     20.71 o 
   3   2   1      695.81      623.88     20.71 o 
   4   2   1       49.83       44.01     20.71 o 
   5   2   1        0.01        2.59     20.71 o 
   6   2   1     1251.89     1522.16     41.42 o 
   7   2   1      235.55      287.35     33.65 o 
   8   2   1      390.89      450.44     38.83 o 
   9   2   1        0.85      -15.53     46.60 o 
  10   2   1        1.31      -10.35     56.95 o 
  11   2   1      368.95      398.66     67.31 o 
  12   2   1      571.01      608.35     80.25 o 
 -13   3   1      222.72      276.99     80.25 o 
 -12   3   1       32.28       25.89     64.72 o 
 -11   3   1       33.98       20.71     44.01 o 
 -10   3   1        3.12        2.59     36.24 o 
  -9   3   1     2360.62     2335.02     67.31 o 
  -8   3   1      510.39      660.12     25.89 o 
  -7   3   1      176.19      204.51     18.12 o 
  -6   3   1       32.59        7.77     18.12 o 
  -5   3   1        4.07       -7.77     15.53 o 
  -4   3   1     1204.62     1250.35     25.89 o 
  -3   3   1      707.33      577.28     12.94 o 
  -2   3   1      448.60      398.66     12.94 o 
  -1   3   1      127.40      155.32     15.53 o 
   0   3   1    20757.11    28877.07    427.14 o 
   1   3   1      103.61       36.24      7.77 o 
   2   3   1       77.13       62.13     10.35 o 
   3   3   1        7.06        5.18     12.94 o 
   4   3   1      327.75      339.12     28.48 o 
   5   3   1      142.89      124.26     25.89 o 
   6   3   1      145.81      160.50     31.06 o 
   7   3   1       27.74       51.77     36.24 o 
   8   3   1      167.98      134.61     44.01 o 
   9   3   1     1654.38     1431.56     54.36 o 
  10   3   1       55.36       31.06     62.13 o 
  11   3   1       24.49       10.35     75.07 o 
  12   3   1       14.97      -10.35     90.60 o 
 -13   4   1        4.33      -31.06     80.25 o 
 -12   4   1        4.19      -10.35     67.31 o 
 -11   4   1       16.39      -10.35     54.36 o 
 -10   4   1       21.05        5.18     36.24 o 
  -9   4   1     1295.44     1281.41     33.65 o 
  -8   4   1      472.45      605.76     25.89 o 
  -7   4   1       35.10       49.19     23.30 o 
  -6   4   1     2336.07     2612.01     41.42 o 
  -4   4   1      370.45      375.36     12.94 o 
  -3   4   1     1208.47     1133.86     18.12 o 
  -2   4   1     1299.74     1299.53     28.48 o 
  -1   4   1      266.92      261.46     18.12 o 
   0   4   1        1.34       15.53     18.12 o 
   1   4   1      255.69      214.86     15.53 o 
   2   4   1      435.65      445.26     12.94 o 
   3   4   1      354.06      310.65     12.94 o 
   4   4   1       43.55       54.36     25.89 o 
   5   4   1      121.03      100.96     28.48 o 
   6   4   1      140.01      100.96     33.65 o 
   7   4   1      267.06      225.22     38.83 o 
   8   4   1       54.62       75.07     49.19 o 
   9   4   1       52.92      113.90     56.95 o 
  10   4   1        5.17      -10.35     67.31 o 
  11   4   1        3.41      -20.71     80.25 o 
  12   4   1       65.45       54.36     98.37 o 
 -12   5   1       15.68       15.53     64.72 o 
 -11   5   1       25.45        0.00     56.95 o 
 -10   5   1       70.27       82.84     38.83 o 
  -9   5   1       23.70       12.94     31.06 o 
  -8   5   1      805.15     1045.84     36.24 o 
  -7   5   1      399.22      453.02     25.89 o 
  -6   5   1        2.11       -2.59     20.71 o 
  -5   5   1     1421.70     1757.73     31.06 o 
  -4   5   1      271.91      274.40     12.94 o 
  -3   5   1       61.83       67.31     18.12 o 
  -2   5   1        1.04        5.18     18.12 o 
  -1   5   1        4.58       18.12     18.12 o 
   0   5   1       14.60       41.42     20.71 o 
   1   5   1        5.16        2.59     12.94 o 
   2   5   1      146.65      129.44     10.35 o 
   3   5   1      542.18      491.86     15.53 o 
   4   5   1        8.31       12.94     12.94 o 
   5   5   1       45.09       80.25     31.06 o 
   6   5   1      209.97      220.04     41.42 o 
   7   5   1       74.96       72.48     46.60 o 
   8   5   1       12.09      -10.35     54.36 o 
   9   5   1       55.35       64.72     67.31 o 
  10   5   1       51.28       31.06     77.66 o 
  11   5   1       32.62      -25.89     93.19 o 
 -12   6   1       55.09       33.65     69.90 o 
 -11   6   1      120.07       98.37     56.95 o 
 -10   6   1        3.42       -2.59     41.42 o 
  -9   6   1      235.82      261.46     38.83 o 
  -8   6   1      302.49      377.95     31.06 o 
  -7   6   1      196.35      181.21     28.48 o 
  -6   6   1       46.81       75.07     18.12 o 
  -5   6   1       41.66       38.83     15.53 o 
  -4   6   1       93.79       95.78     15.53 o 
  -3   6   1      157.68      168.27     20.71 o 
  -2   6   1      164.87      165.68     20.71 o 
  -1   6   1      361.30      194.15     23.30 o 
   0   6   1       17.71       36.24     23.30 o 
   1   6   1      399.46      380.54     18.12 o 
   2   6   1      113.71      111.31     12.94 o 
   3   6   1        9.74       15.53     12.94 o 
   4   6   1        0.16        7.77     15.53 o 
   5   6   1      172.90      142.38     36.24 o 
   6   6   1       21.79       10.35     46.60 o 
   7   6   1       16.09        5.18     54.36 o 
   8   6   1       54.30       67.31     62.13 o 
   9   6   1      147.42      100.96     75.07 o 
  10   6   1       23.25      -23.30     88.02 o 
 -11   7   1       84.27       15.53     59.54 o 
 -10   7   1      114.99      119.08     51.77 o 
  -9   7   1       42.67       51.77     31.06 o 
  -8   7   1       65.81       69.90     25.89 o 
  -7   7   1       60.74       54.36     23.30 o 
  -6   7   1      530.35      559.16     23.30 o 
  -5   7   1      266.62      344.30     18.12 o 
  -4   7   1      264.46      248.52     25.89 o 
  -3   7   1      239.73      204.51     25.89 o 
  -2   7   1       86.49       67.31     23.30 o 
  -1   7   1      153.10      126.85     25.89 o 
   0   7   1      342.54      414.19     20.71 o 
   1   7   1      143.37      108.73     18.12 o 
   2   7   1       32.69       46.60     15.53 o 
   3   7   1      232.89      214.86     15.53 o 
   4   7   1        0.26        2.59     25.89 o 
   5   7   1      148.18      152.73     44.01 o 
   6   7   1        6.92       -7.77     51.77 o 
   7   7   1      168.13      165.68     62.13 o 
   8   7   1       45.61       46.60     69.90 o 
   9   7   1        5.09       -2.59     85.43 o 
  10   7   1       32.51        0.00    103.55 o 
 -11   8   1        6.71      -25.89     46.60 o 
 -10   8   1       88.34       54.36     41.42 o 
  -9   8   1      113.69       88.02     33.65 o 
  -8   8   1      220.60      220.04     28.48 o 
  -7   8   1       12.95        0.00     25.89 o 
  -6   8   1       21.98       36.24     36.24 o 
  -5   8   1       28.01       18.12     33.65 o 
  -4   8   1        4.40       -2.59     31.06 o 
  -3   8   1      285.21      295.11     28.48 o 
  -2   8   1        0.23       -7.77     28.48 o 
  -1   8   1       76.66       56.95     31.06 o 
   0   8   1        6.46       15.53     20.71 o 
   1   8   1       71.13       51.77     15.53 o 
   2   8   1        0.05        0.00     18.12 o 
   3   8   1       35.86       36.24     15.53 o 
   4   8   1       26.31       15.53     31.06 o 
   5   8   1       53.19       25.89     33.65 o 
   6   8   1        8.55       12.94     62.13 o 
   7   8   1        3.73      -10.35     72.48 o 
   8   8   1      179.49      113.90     82.84 o 
   9   8   1       86.74       -2.59     95.78 o 
 -10   9   1        6.72        2.59     64.72 o 
  -9   9   1       41.10       -2.59     38.83 o 
  -8   9   1        0.00      -10.35     36.24 o 
  -7   9   1       13.56       18.12     46.60 o 
  -6   9   1       52.45       18.12     41.42 o 
  -5   9   1      233.51      297.70     41.42 o 
  -4   9   1        0.00        2.59     33.65 o 
  -3   9   1      129.47      132.02     33.65 o 
  -2   9   1        1.61        5.18     36.24 o 
  -1   9   1      188.68      137.20     38.83 o 
   0   9   1        4.91        5.18     28.48 o 
   1   9   1      172.70      113.90     18.12 o 
   2   9   1       20.60       18.12     18.12 o 
   3   9   1       52.82       49.19     18.12 o 
   4   9   1        5.32      -28.48     36.24 o 
   5   9   1       57.69       36.24     41.42 o 
   6   9   1       22.77       33.65     72.48 o 
   7   9   1       28.81       -2.59     88.02 o 
   8   9   1        3.19      -33.65     95.78 o 
  -9  10   1       26.96       15.53     69.90 o 
  -8  10   1       33.79       28.48     62.13 o 
  -7  10   1        0.29       -2.59     59.54 o 
  -6  10   1        7.23      -20.71     49.19 o 
  -5  10   1       81.97      103.55     41.42 o 
  -4  10   1       15.63        7.77     41.42 o 
  -3  10   1       48.38       59.54     44.01 o 
  -2  10   1        9.28        5.18     46.60 o 
  -1  10   1        0.80       -2.59     31.06 o 
   0  10   1       16.58       18.12     31.06 o 
   1  10   1        1.01       -5.18     23.30 o 
   2  10   1        2.78       -5.18     20.71 o 
   3  10   1        1.32       -7.77     38.83 o 
   4  10   1       28.32       -2.59     46.60 o 
   5  10   1        0.70      -10.35     67.31 o 
   6  10   1       30.99        2.59     90.60 o 
   7  10   1       31.26       36.24    100.96 o 
  -8  11   1        0.45      -31.06     75.07 o 
  -7  11   1       64.02       10.35     62.13 o 
  -6  11   1       12.65      -33.65     56.95 o 
  -5  11   1        7.82       38.83     51.77 o 
  -4  11   1        4.83      -10.35     54.36 o 
  -3  11   1       11.62        7.77     56.95 o 
  -2  11   1       11.63       28.48     59.54 o 
  -1  11   1       13.91        5.18     38.83 o 
   0  11   1       97.30      100.96     38.83 o 
   1  11   1       15.29       31.06     46.60 o 
   2  11   1       17.65      -15.53     46.60 o 
   3  11   1       16.94       15.53     46.60 o 
   4  11   1        1.69      -12.94     67.31 o 
   5  11   1       49.96       59.54     75.07 o 
  -6  12   1       41.31      -15.53     67.31 o 
  -5  12   1       13.02      -28.48     72.48 o 
  -4  12   1       25.29        0.00     69.90 o 
  -3  12   1       48.29       54.36     69.90 o 
  -2  12   1       15.82       12.94     46.60 o 
  -1  12   1       44.66       36.24     46.60 o 
   0  12   1        3.19       -5.18     49.19 o 
   1  12   1       43.14        5.18     54.36 o 
   2  12   1        8.43       23.30     93.19 o 
   3  12   1       40.25      -15.53     56.95 o 
   0  -9   2        4.05      -12.94     44.01 o 
   1  -9   2      241.98      222.63     41.42 o 
   2  -9   2       67.08       41.42     44.01 o 
   3  -9   2       32.94       31.06     46.60 o 
   4  -9   2        0.28      -15.53     49.19 o 
   8  -9   2      148.97      170.85     56.95 o 
 -10  -8   2      147.37      106.14     95.78 o 
  -9  -8   2      159.33       93.19     80.25 o 
  -7  -8   2      177.60      173.44     28.48 o 
  -2  -8   2       20.55      -15.53     38.83 o 
  -1  -8   2       50.42        5.18     36.24 o 
   0  -8   2      105.85       82.84     36.24 o 
   1  -8   2       62.00       82.84     36.24 o 
   2  -8   2      131.96      108.73     33.65 o 
   3  -8   2       38.18       33.65     36.24 o 
   4  -8   2       50.83       49.19     41.42 o 
   5  -8   2       19.92       33.65     46.60 o 
   6  -8   2      122.37       90.60     54.36 o 
   7  -8   2       81.45      100.96     41.42 o 
   8  -8   2      271.47      261.46     46.60 o 
   9  -8   2       88.77       51.77     33.65 o 
  10  -8   2      105.61       15.53     46.60 o 
 -11  -7   2       12.81      -18.12    100.96 o 
 -10  -7   2      200.65      173.44     85.43 o 
  -9  -7   2       24.84       15.53     72.48 o 
  -8  -7   2      306.25      256.28     44.01 o 
  -7  -7   2       44.31       10.35     33.65 o 
  -6  -7   2        0.76      -10.35     23.30 o 
  -4  -7   2        0.18       12.94     38.83 o 
  -3  -7   2      176.08      132.02     33.65 o 
  -2  -7   2      288.29      256.28     31.06 o 
   0  -7   2        0.32        0.00     28.48 o 
   1  -7   2      425.57      388.31     28.48 o 
   2  -7   2      427.19      450.44     28.48 o 
   3  -7   2      132.28      108.73     31.06 o 
   4  -7   2      319.16      300.29     33.65 o 
   5  -7   2       21.99        5.18     38.83 o 
   6  -7   2      583.99      709.31     23.30 o 
   7  -7   2      455.36      528.10     28.48 o 
   8  -7   2        1.31      -12.94     36.24 o 
   9  -7   2        0.00      -18.12     20.71 o 
  10  -7   2      171.53      111.31     41.42 o 
 -11  -6   2        0.40      -28.48     90.60 o 
  -9  -6   2      112.25       51.77     44.01 o 
  -8  -6   2       44.36        7.77     33.65 o 
  -7  -6   2      122.45      113.90     33.65 o 
  -6  -6   2      221.66      258.87     20.71 o 
  -5  -6   2     1201.35     1281.41     38.83 o 
  -4  -6   2        2.30       -7.77      7.77 o 
  -3  -6   2       21.08       15.53     25.89 o 
   1  -6   2      209.06      212.27     23.30 o 
   2  -6   2      244.00      248.52     23.30 o 
   3  -6   2      311.49      266.64     23.30 o 
   4  -6   2       24.47       36.24     28.48 o 
   5  -6   2       77.56       95.78     31.06 o 
   6  -6   2      178.24      170.85     20.71 o 
   7  -6   2      153.29      163.09     23.30 o 
   8  -6   2        7.97       -2.59     15.53 o 
   9  -6   2        1.45       -7.77     10.35 o 
  10  -6   2       91.78       51.77     36.24 o 
 -12  -5   2       30.51       62.13     54.36 o 
 -11  -5   2       35.54       98.37     82.84 o 
 -10  -5   2        6.54       23.30     67.31 o 
  -9  -5   2       20.22        2.59     41.42 o 
  -8  -5   2      259.21      284.76     25.89 o 
  -7  -5   2       69.84       93.19     23.30 o 
  -6  -5   2        5.41        2.59     18.12 o 
  -5  -5   2       14.73        0.00     12.94 o 
  -4  -5   2        8.48       -2.59     10.35 o 
  -3  -5   2       51.16       44.01      5.18 o 
   2  -5   2       44.42       64.72     18.12 o 
   3  -5   2      156.69      163.09     20.71 o 
   4  -5   2      389.44      437.49     25.89 o 
   5  -5   2      115.74      142.38     12.94 o 
   6  -5   2      253.41      289.94     15.53 o 
   7  -5   2      248.10      279.58     18.12 o 
   8  -5   2       54.31       44.01      7.77 o 
   9  -5   2       14.18      -20.71     25.89 o 
  10  -5   2       23.71        7.77     31.06 o 
 -12  -4   2      736.25      828.39     51.77 o 
 -11  -4   2      214.98      191.56     41.42 o 
 -10  -4   2      695.48      546.22     62.13 o 
  -9  -4   2        9.38       -5.18     31.06 o 
  -8  -4   2       40.79       36.24     23.30 o 
  -7  -4   2        4.01        5.18     18.12 o 
  -6  -4   2     1176.98     1550.64     20.71 o 
  -5  -4   2      798.30     1177.86     25.89 o 
  -4  -4   2     1935.53     2200.40     31.06 o 
  -3  -4   2      124.00      119.08     15.53 o 
  -2  -4   2       13.28        2.59     20.71 o 
  -1  -4   2       40.39       23.30     20.71 o 
   4  -4   2        0.09       31.06     20.71 o 
   5  -4   2      130.72      199.33     12.94 o 
   6  -4   2      207.84      240.75     12.94 o 
   7  -4   2        3.09        2.59     12.94 o 
   8  -4   2       14.60       18.12     18.12 o 
   9  -4   2       10.84       -2.59     23.30 o 
 -12  -3   2       18.08       -2.59     46.60 o 
 -11  -3   2      291.59      333.94     38.83 o 
 -10  -3   2       95.19       77.66     28.48 o 
  -9  -3   2      994.52      968.18     25.89 o 
  -8  -3   2       86.53       82.84     23.30 o 
  -7  -3   2      849.41     1175.27     18.12 o 
  -6  -3   2      294.99      367.60     15.53 o 
  -5  -3   2      138.54      121.67     12.94 o 
  -4  -3   2      104.63      139.79     15.53 o 
  -3  -3   2       42.83       41.42     12.94 o 
  -2  -3   2      170.44      147.56     20.71 o 
  -1  -3   2     1420.57     1123.50     25.89 o 
   0  -3   2        2.02        7.77      7.77 o 
   4  -3   2       14.44        7.77      7.77 o 
   5  -3   2        7.11        5.18      7.77 o 
   6  -3   2      194.90      155.32      7.77 o 
   7  -3   2      102.20       82.84     15.53 o 
   8  -3   2       32.75       -5.18     54.36 o 
 -13  -2   2       23.66       -7.77     51.77 o 
 -12  -2   2      198.91      238.16     41.42 o 
 -11  -2   2        1.49      -15.53     36.24 o 
 -10  -2   2      308.90      217.45     18.12 o 
  -9  -2   2      214.82      227.81     23.30 o 
  -8  -2   2     1344.13     1910.47     28.48 o 
  -7  -2   2      186.88      199.33     12.94 o 
  -6  -2   2        3.31        2.59     12.94 o 
  -5  -2   2     5402.81     8252.81     54.36 o 
  -4  -2   2     1079.76     1030.31     20.71 o 
  -3  -2   2        0.00        2.59     10.35 o 
  -2  -2   2       13.37       23.30      7.77 o 
  -1  -2   2      388.35      284.76     18.12 o 
   1  -2   2      370.88      251.10     15.53 o 
   5  -2   2      364.59      346.89     10.35 o 
   6  -2   2      106.62       90.60     33.65 o 
   7  -2   2        0.19       20.71     41.42 o 
   8  -2   2        6.04        2.59     51.77 o 
 -13  -1   2       37.83       12.94     49.19 o 
 -12  -1   2        2.27      -31.06     41.42 o 
 -11  -1   2        1.17        0.00     31.06 o 
 -10  -1   2      225.49      217.45     15.53 o 
  -9  -1   2     2211.28     2573.18     31.06 o 
  -8  -1   2      900.74     1291.77     20.71 o 
  -7  -1   2       60.68       46.60     10.35 o 
  -6  -1   2     3777.23     5687.40     28.48 o 
  -5  -1   2     2076.84     2487.75     23.30 o 
  -4  -1   2     1012.44     1040.66     25.89 o 
  -3  -1   2     2334.26     2296.19     23.30 o 
  -2  -1   2     5198.65     4833.12     20.71 o 
   2  -1   2     2427.49     2402.32     18.12 o 
   3  -1   2     1288.02     1211.52     10.35 o 
   4  -1   2      232.78      245.93     15.53 o 
   5  -1   2      589.70      564.34     20.71 o 
   6  -1   2      183.10      183.80     20.71 o 
   7  -1   2       35.47       49.19     20.71 o 
   8  -1   2       10.71       12.94     31.06 o 
   9  -1   2       22.18       38.83     36.24 o 
 -13   0   2       81.47       46.60     46.60 o 
 -12   0   2       24.24       18.12     41.42 o 
 -11   0   2       10.33       -5.18     31.06 o 
 -10   0   2       26.43       -2.59     12.94 o 
  -9   0   2     2946.05     3127.16     31.06 o 
  -8   0   2      945.95     1291.77     23.30 o 
  -7   0   2      124.89      142.38      7.77 o 
  -6   0   2      217.25      279.58      7.77 o 
  -5   0   2      165.61      150.15      7.77 o 
  -4   0   2      754.05      913.81     12.94 o 
  -3   0   2     5262.96     4892.66     25.89 o 
  -2   0   2       21.87       38.83      7.77 o 
   2   0   2        0.70       10.35     15.53 o 
   3   0   2     2865.18     2832.05     25.89 o 
   4   0   2      548.65      572.11     20.71 o 
   5   0   2        1.85       -2.59     18.12 o 
   6   0   2       72.22       72.48     23.30 o 
   7   0   2      107.81      124.26     23.30 o 
   8   0   2        4.29       10.35     33.65 o 
   9   0   2       11.64       12.94     41.42 o 
  10   0   2        3.84        2.59     49.19 o 
  11   0   2       30.16      -12.94     56.95 o 
 -13   1   2       38.78       23.30     46.60 o 
 -12   1   2      214.07      212.27     38.83 o 
 -11   1   2      114.81       49.19     31.06 o 
 -10   1   2       40.85       44.01     25.89 o 
  -9   1   2        1.56      -12.94     20.71 o 
  -8   1   2      215.04      238.16     15.53 o 
  -7   1   2       83.67      108.73     10.35 o 
  -6   1   2       43.77       38.83      7.77 o 
  -5   1   2      759.20      784.38     12.94 o 
  -4   1   2      120.16      124.26      7.77 o 
  -3   1   2     6748.32     6759.12     31.06 o 
  -2   1   2     1020.15      937.11     12.94 o 
   1   1   2     3505.31     2399.74     31.06 o 
   2   1   2     1623.41     1454.86     25.89 o 
   3   1   2     4587.44     4305.03     46.60 o 
   4   1   2       79.25       77.66     15.53 o 
   5   1   2      355.41      380.54     25.89 o 
   6   1   2      239.15      297.70     23.30 o 
   7   1   2       37.61       51.77     31.06 o 
   8   1   2       53.22       82.84     36.24 o 
   9   1   2      384.29      375.36     44.01 o 
  10   1   2        3.98        2.59     54.36 o 
  11   1   2       19.25        0.00     64.72 o 
  12   1   2       63.91       54.36     77.66 o 
 -13   2   2       29.70      -15.53     77.66 o 
 -12   2   2       26.48        0.00     36.24 o 
 -11   2   2        7.23       -2.59     31.06 o 
 -10   2   2      509.35      416.78     23.30 o 
  -9   2   2       11.70       10.35     20.71 o 
  -8   2   2     1533.73     1879.40     38.83 o 
  -7   2   2      173.67      181.21     12.94 o 
  -6   2   2        6.54       -7.77     12.94 o 
  -5   2   2       16.20       12.94     10.35 o 
  -4   2   2       83.52      100.96     15.53 o 
  -3   2   2      332.78      308.06      7.77 o 
  -2   2   2       13.59       12.94      5.18 o 
  -1   2   2     1637.70     1465.21     25.89 o 
   0   2   2   184195.00   258871.09    991.48 o 
   1   2   2     1594.38     1410.85     46.60 o 
   2   2   2        3.43       12.94     15.53 o 
   3   2   2      195.75      186.39     18.12 o 
   4   2   2      111.72      100.96     15.53 o 
   5   2   2       11.10       15.53     23.30 o 
   6   2   2        1.88       -5.18     28.48 o 
   7   2   2       10.87       10.35     33.65 o 
   8   2   2      139.32      144.97     41.42 o 
   9   2   2        0.72       -7.77     49.19 o 
  10   2   2      112.26       85.43     56.95 o 
  11   2   2       24.39       -7.77     69.90 o 
  12   2   2       36.36      -25.89     88.02 o 
 -12   3   2      207.47       77.66     62.13 o 
 -11   3   2      105.19       80.25     51.77 o 
 -10   3   2        3.26       -2.59     41.42 o 
  -9   3   2        0.45       15.53     20.71 o 
  -8   3   2      259.11      339.12     23.30 o 
  -7   3   2      235.60      204.51     23.30 o 
  -6   3   2     1256.52     1423.79     31.06 o 
  -5   3   2      148.47      121.67     15.53 o 
  -4   3   2       83.58       95.78      7.77 o 
  -3   3   2     1773.38     1628.30     15.53 o 
  -2   3   2       25.96       28.48     12.94 o 
  -1   3   2      374.80      344.30     20.71 o 
   0   3   2       23.02       28.48     10.35 o 
   1   3   2      351.36      274.40     18.12 o 
   2   3   2      289.40      266.64     12.94 o 
   3   3   2      907.64      846.51     23.30 o 
   4   3   2      202.06      160.50     15.53 o 
   5   3   2       73.79       23.30     25.89 o 
   6   3   2      258.14      248.52     31.06 o 
   7   3   2       37.99       31.06     38.83 o 
   8   3   2      191.09      201.92     46.60 o 
   9   3   2        3.22        5.18     54.36 o 
  10   3   2       16.87       49.19     64.72 o 
  11   3   2       30.12       20.71     77.66 o 
  12   3   2      168.27      178.62     95.78 o 
 -12   4   2       20.11      -12.94     62.13 o 
 -11   4   2       11.11        5.18     51.77 o 
 -10   4   2       39.96      -15.53     38.83 o 
  -9   4   2      912.68      862.04     31.06 o 
  -8   4   2       79.51       67.31     28.48 o 
  -7   4   2       27.05       38.83     23.30 o 
  -6   4   2      141.60      170.85     18.12 o 
  -5   4   2      166.42      155.32     10.35 o 
  -4   4   2        0.25        7.77     10.35 o 
  -3   4   2      260.09      258.87     18.12 o 
  -2   4   2      854.72      862.04     25.89 o 
  -1   4   2     7094.01     6505.43     62.13 o 
   0   4   2      562.56      955.23     20.71 o 
   1   4   2     7071.34     6272.45     59.54 o 
   2   4   2      932.98      887.93     18.12 o 
   3   4   2      170.54      150.15     15.53 o 
   4   4   2       97.26       67.31     15.53 o 
   5   4   2       24.75       15.53     20.71 o 
   6   4   2       23.26       46.60     33.65 o 
   7   4   2       27.92        7.77     41.42 o 
   8   4   2      264.55      346.89     49.19 o 
   9   4   2      389.31      401.25     59.54 o 
  10   4   2       45.38       38.83     72.48 o 
  11   4   2        5.37      -20.71     88.02 o 
 -12   5   2       63.39       85.43     67.31 o 
 -11   5   2       13.83      -12.94     54.36 o 
 -10   5   2        5.58       25.89     46.60 o 
  -9   5   2      235.88      232.98     38.83 o 
  -8   5   2       24.21       59.54     31.06 o 
  -7   5   2      271.28      251.10     18.12 o 
  -6   5   2      176.73      191.56     15.53 o 
  -5   5   2       41.22       49.19     12.94 o 
  -4   5   2       61.99       56.95     12.94 o 
  -3   5   2       55.29       36.24     18.12 o 
  -2   5   2       66.92       59.54     18.12 o 
  -1   5   2     1804.04     1460.03     36.24 o 
   0   5   2        1.33       12.94     12.94 o 
   1   5   2     1899.75     1845.75     38.83 o 
   2   5   2      287.15      235.57     15.53 o 
   3   5   2      289.50      245.93     15.53 o 
   4   5   2      303.31      289.94     18.12 o 
   5   5   2       83.79       54.36     23.30 o 
   6   5   2      276.62      365.01     38.83 o 
   7   5   2        0.21      -10.35     49.19 o 
   8   5   2      126.22      132.02     56.95 o 
   9   5   2      411.93      321.00     67.31 o 
  11   5   2       12.71      -18.12     98.37 o 
 -12   6   2       63.73       54.36     67.31 o 
 -11   6   2        8.60       23.30     56.95 o 
 -10   6   2      119.53      168.27     46.60 o 
  -9   6   2       56.03       51.77     25.89 o 
  -8   6   2       15.51       12.94     23.30 o 
  -7   6   2       80.63       95.78     20.71 o 
  -6   6   2      208.62      225.22     18.12 o 
  -5   6   2      109.44       82.84     15.53 o 
  -4   6   2       28.59       38.83     23.30 o 
  -3   6   2      822.86      877.57     31.06 o 
  -2   6   2      241.42      199.33     23.30 o 
  -1   6   2        7.70       15.53     23.30 o 
   0   6   2     5839.58     9042.37     93.19 o 
   1   6   2        6.38        5.18     23.30 o 
   2   6   2       36.67       33.65     15.53 o 
   3   6   2      387.45      409.02     18.12 o 
   4   6   2       20.08       12.94     20.71 o 
   5   6   2      372.04      432.31     25.89 o 
   6   6   2        9.70       -7.77     46.60 o 
   7   6   2      304.16      297.70     56.95 o 
   8   6   2      311.51      352.06     64.72 o 
   9   6   2       40.43       20.71     77.66 o 
  10   6   2       57.47      -23.30     93.19 o 
 -11   7   2       25.76       15.53     41.42 o 
 -10   7   2       57.12       36.24     36.24 o 
  -9   7   2      131.82      111.31     31.06 o 
  -8   7   2       67.60       64.72     25.89 o 
  -7   7   2       20.21       10.35     23.30 o 
  -6   7   2       17.35        5.18     31.06 o 
  -5   7   2       92.42      108.73     31.06 o 
  -4   7   2        3.45       -7.77     25.89 o 
  -3   7   2       85.60      103.55     25.89 o 
  -2   7   2       19.67       18.12     28.48 o 
  -1   7   2      233.61      201.92     18.12 o 
   0   7   2       35.23       59.54     20.71 o 
   1   7   2      211.65      150.15     18.12 o 
   2   7   2       12.11       10.35     18.12 o 
   3   7   2      285.01      276.99     20.71 o 
   4   7   2       64.71       33.65     25.89 o 
   5   7   2        2.00       23.30     51.77 o 
   6   7   2       59.37       82.84     54.36 o 
   7   7   2        3.44      -10.35     64.72 o 
   8   7   2      136.20      142.38     77.66 o 
   9   7   2       40.92       31.06     88.02 o 
 -10   8   2      116.78       90.60     41.42 o 
  -9   8   2       20.95        7.77     33.65 o 
  -8   8   2       15.43        7.77     31.06 o 
  -7   8   2      167.40      191.56     41.42 o 
  -6   8   2        7.17       10.35     38.83 o 
  -5   8   2       21.52       49.19     31.06 o 
  -4   8   2       71.29      100.96     31.06 o 
  -3   8   2      177.93      176.03     33.65 o 
  -2   8   2        4.49        2.59     33.65 o 
  -1   8   2       20.28       33.65     23.30 o 
   0   8   2       45.76       33.65     23.30 o 
   1   8   2       16.57       -2.59     20.71 o 
   2   8   2        0.84      -15.53     20.71 o 
   3   8   2      120.35      150.15     23.30 o 
   4   8   2      155.43      170.85     23.30 o 
   5   8   2       14.45        2.59     62.13 o 
   6   8   2       76.99       18.12     62.13 o 
   7   8   2       55.76       10.35     77.66 o 
   8   8   2       21.66       46.60     90.60 o 
 -10   9   2       66.47       18.12     67.31 o 
  -9   9   2       56.56       75.07     62.13 o 
  -8   9   2      127.44      191.56     54.36 o 
  -7   9   2        4.70       -7.77     51.77 o 
  -6   9   2        7.13       38.83     38.83 o 
  -5   9   2       88.65       75.07     38.83 o 
  -4   9   2       58.62       56.95     41.42 o 
  -3   9   2        6.85      -10.35     41.42 o 
  -2   9   2        3.06      -28.48     44.01 o 
  -1   9   2       33.28       49.19     28.48 o 
   0   9   2        1.37      -12.94     28.48 o 
   1   9   2       26.36       -2.59     25.89 o 
   2   9   2        2.92        7.77     25.89 o 
   3   9   2       54.16       44.01     25.89 o 
   4   9   2        9.92      -10.35     25.89 o 
   5   9   2       67.88       23.30     72.48 o 
  -7  10   2       26.79      -31.06     51.77 o 
  -6  10   2       21.16        5.18     49.19 o 
  -5  10   2      180.05      186.39     49.19 o 
  -4  10   2        2.86       23.30     49.19 o 
  -3  10   2       20.59       41.42     51.77 o 
  -2  10   2       82.52       98.37     33.65 o 
  -1  10   2       51.95       62.13     33.65 o 
   0  10   2      102.69      121.67     36.24 o 
   1  10   2       51.63       31.06     31.06 o 
   2  10   2       36.26       41.42     28.48 o 
   3  10   2        0.86      -12.94     46.60 o 
   4  10   2        0.49      -33.65     62.13 o 
   5  10   2      157.61      157.91     82.84 o 
   6  10   2       11.37      -41.42     90.60 o 
  -7  11   2       33.13       33.65     67.31 o 
  -6  11   2       27.74        0.00     64.72 o 
  -5  11   2        0.03      -10.35     64.72 o 
  -4  11   2        6.15       -2.59     62.13 o 
  -3  11   2       18.30       25.89     64.72 o 
  -2  11   2       59.52       72.48     41.42 o 
  -1  11   2      119.91      173.44     41.42 o 
   0  11   2        1.59      -33.65     56.95 o 
   1  11   2      117.63       95.78     62.13 o 
   2  11   2       25.80       25.89     49.19 o 
   3  11   2       19.49      -12.94     54.36 o 
   4  11   2        0.08      -25.89     77.66 o 
  -4  12   2        0.00      -18.12     80.25 o 
  -3  12   2       70.36       77.66     49.19 o 
  -2  12   2        8.79       31.06     49.19 o 
  -1  12   2       13.41       23.30     51.77 o 
   0  12   2       39.94       18.12     72.48 o 
   1  12   2       11.67      -33.65     98.37 o 
   2  12   2        5.50      -18.12     59.54 o 
   1  -9   3      457.56      442.67     44.01 o 
   2  -9   3      138.97      132.02     44.01 o 
   3  -9   3       65.46       38.83     46.60 o 
   7  -9   3      789.72      802.50     46.60 o 
 -10  -8   3        5.43       20.71     93.19 o 
  -7  -8   3       18.39      -20.71     23.30 o 
  -3  -8   3        0.37       -5.18     38.83 o 
  -2  -8   3      117.67      139.79     36.24 o 
  -1  -8   3     1283.23      983.71     41.42 o 
   0  -8   3        4.48        2.59     36.24 o 
   1  -8   3     1278.98     1514.40     44.01 o 
   2  -8   3      127.83      116.49     36.24 o 
   3  -8   3       38.97       38.83     38.83 o 
   4  -8   3       10.46      -10.35     41.42 o 
   5  -8   3      161.16      163.09     49.19 o 
   7  -8   3      296.37      370.19     36.24 o 
   8  -8   3        4.35      -23.30     41.42 o 
 -11  -7   3        0.10        0.00     98.37 o 
 -10  -7   3       61.44       36.24     80.25 o 
  -9  -7   3       52.42       72.48     69.90 o 
  -8  -7   3      221.16      150.15     41.42 o 
  -7  -7   3       71.71       36.24     31.06 o 
  -6  -7   3      105.00       98.37     20.71 o 
  -5  -7   3        3.56        7.77     10.35 o 
  -4  -7   3      359.51      315.82     33.65 o 
  -3  -7   3      137.66      121.67     31.06 o 
  -2  -7   3     1018.51     1157.15     36.24 o 
   0  -7   3     1196.61     1654.19     41.42 o 
   1  -7   3       60.65       36.24     28.48 o 
   2  -7   3      593.45      784.38     33.65 o 
   3  -7   3      194.69      207.10     31.06 o 
   4  -7   3      296.88      287.35     36.24 o 
   5  -7   3       80.73       75.07     38.83 o 
   6  -7   3      147.43      155.32     46.60 o 
   7  -7   3      201.68      173.44     28.48 o 
   8  -7   3        3.57        0.00     33.65 o 
   9  -7   3      127.84       98.37     15.53 o 
 -11  -6   3        6.80       15.53     88.02 o 
 -10  -6   3       39.90        2.59     75.07 o 
  -9  -6   3        0.40      -25.89     41.42 o 
  -8  -6   3        7.26       -7.77     44.01 o 
  -7  -6   3      467.99      548.81     25.89 o 
  -6  -6   3      619.71      877.57     20.71 o 
  -5  -6   3      121.69      108.73     15.53 o 
  -4  -6   3      551.08      440.08     10.35 o 
  -3  -6   3      259.04      181.21     18.12 o 
  -2  -6   3        4.05       23.30     23.30 o 
   3  -6   3      107.37       62.13     28.48 o 
   4  -6   3      172.59      168.27     31.06 o 
   5  -6   3       31.60       41.42     36.24 o 
   6  -6   3       39.47       62.13     18.12 o 
   7  -6   3      323.86      310.65     20.71 o 
   8  -6   3       19.52        5.18     18.12 o 
   9  -6   3        9.71      -10.35     25.89 o 
  10  -6   3      163.44       98.37     28.48 o 
 -12  -5   3       81.51       95.78     56.95 o 
 -11  -5   3        0.02      -28.48     44.01 o 
 -10  -5   3       45.54       62.13     67.31 o 
  -9  -5   3        2.60        5.18     41.42 o 
  -8  -5   3        3.68      -31.06     31.06 o 
  -7  -5   3      163.76      168.27     28.48 o 
  -6  -5   3      209.60      251.10     18.12 o 
  -5  -5   3      176.86      209.69     18.12 o 
  -4  -5   3        9.87       23.30     18.12 o 
  -3  -5   3     1858.43     1690.43     25.89 o 
  -2  -5   3      414.64      401.25     18.12 o 
  -1  -5   3     1831.87     1752.56     38.83 o 
   5  -5   3     1284.60     1982.95     46.60 o 
   6  -5   3      343.02      352.06     15.53 o 
   7  -5   3      189.99      178.62     10.35 o 
   8  -5   3       38.25       20.71     12.94 o 
   9  -5   3       62.78       28.48     20.71 o 
 -12  -4   3       62.61       80.25     51.77 o 
 -11  -4   3       23.22       23.30     44.01 o 
 -10  -4   3       10.45       20.71     31.06 o 
  -9  -4   3        2.97      -15.53     33.65 o 
  -8  -4   3       87.02       88.02     28.48 o 
  -7  -4   3      271.29      349.48     18.12 o 
  -6  -4   3      271.38      359.83     15.53 o 
  -5  -4   3       87.25      119.08     12.94 o 
  -4  -4   3      792.34      898.28     20.71 o 
  -3  -4   3     1459.30     1289.18     23.30 o 
  -2  -4   3     2053.99     2130.51     28.48 o 
  -1  -4   3     3401.19     2731.09     41.42 o 
   0  -4   3        0.46        7.77      7.77 o 
   1  -4   3     3432.26     2894.18     33.65 o 
   5  -4   3        8.05       15.53     10.35 o 
   6  -4   3      101.87       85.43      7.77 o 
   7  -4   3      430.56      421.96     12.94 o 
 -12  -3   3      118.34      108.73     46.60 o 
 -11  -3   3        1.71       12.94     38.83 o 
 -10  -3   3      168.53      170.85     28.48 o 
  -9  -3   3       13.00        7.77     23.30 o 
  -8  -3   3       34.22       36.24     15.53 o 
  -7  -3   3        3.48       -5.18     15.53 o 
  -6  -3   3      249.79      357.24     12.94 o 
  -5  -3   3     1310.65     1563.58     18.12 o 
  -4  -3   3     2066.57     2435.98     25.89 o 
  -3  -3   3     1440.03     1390.14     20.71 o 
  -2  -3   3      140.93      116.49     10.35 o 
  -1  -3   3       38.59       23.30     18.12 o 
   0  -3   3      594.14     1009.60     15.53 o 
   1  -3   3       40.65       31.06      7.77 o 
   2  -3   3      259.81      240.75     20.71 o 
   5  -3   3     2059.46     1465.21     23.30 o 
   6  -3   3      442.42      548.81     33.65 o 
   7  -3   3      111.29      108.73     44.01 o 
 -13  -2   3       70.69        7.77     51.77 o 
 -11  -2   3       12.52        0.00     31.06 o 
 -10  -2   3        8.42       -7.77     23.30 o 
  -9  -2   3        0.33      -12.94     18.12 o 
  -8  -2   3       16.80       10.35     15.53 o 
  -7  -2   3      114.75      137.20     10.35 o 
  -6  -2   3      230.37      274.40     10.35 o 
  -5  -2   3       15.04        7.77      7.77 o 
  -4  -2   3       82.85       72.48      7.77 o 
  -3  -2   3       79.07       62.13     10.35 o 
  -2  -2   3      504.86      421.96     23.30 o 
  -1  -2   3     2047.04      988.89     25.89 o 
   0  -2   3        0.65       15.53     10.35 o 
   1  -2   3     2069.99     1356.48     31.06 o 
   2  -2   3      661.17      528.10     10.35 o 
   3  -2   3      148.92      129.44      5.18 o 
   4  -2   3        4.24        2.59      5.18 o 
   5  -2   3       61.50       36.24     12.94 o 
   6  -2   3     1443.02     1817.28     28.48 o 
   7  -2   3      768.90      994.06     23.30 o 
 -13  -1   3        7.10      -28.48     62.13 o 
 -12  -1   3       74.23       51.77     41.42 o 
 -11  -1   3       17.52      -33.65     44.01 o 
 -10  -1   3        2.52       -5.18     20.71 o 
  -9  -1   3       36.36       18.12     15.53 o 
  -8  -1   3       19.81        5.18     12.94 o 
  -7  -1   3        0.17       -7.77     10.35 o 
  -6  -1   3      105.94      126.85      7.77 o 
  -5  -1   3      839.23      975.94     10.35 o 
  -4  -1   3      638.44      696.36     10.35 o 
  -3  -1   3       90.26       69.90      7.77 o 
   1  -1   3      195.03      155.32      7.77 o 
   2  -1   3       98.06       95.78     10.35 o 
   3  -1   3       13.62       20.71      7.77 o 
   4  -1   3     1945.89     1957.07     23.30 o 
   6  -1   3        1.54       -2.59     20.71 o 
   7  -1   3        1.26        5.18     23.30 o 
   8  -1   3      625.25      885.34     33.65 o 
   9  -1   3       92.95      111.31     38.83 o 
  10  -1   3      562.36      471.15     46.60 o 
 -12   0   3       17.31      -25.89     51.77 o 
 -11   0   3       10.60      -15.53     33.65 o 
 -10   0   3       74.99       44.01     18.12 o 
  -9   0   3       22.34       -2.59     15.53 o 
  -8   0   3        0.47       -2.59     12.94 o 
  -7   0   3       30.16       38.83     10.35 o 
  -6   0   3      212.52      230.40     10.35 o 
  -5   0   3       23.24       69.90      7.77 o 
  -4   0   3       62.05       67.31      7.77 o 
  -3   0   3       38.57       44.01      7.77 o 
   0   0   3       53.84       51.77     12.94 o 
   1   0   3       71.56       69.90     18.12 o 
   2   0   3     1756.06     1615.36     20.71 o 
   3   0   3      638.40      517.74     23.30 o 
   4   0   3      841.32      807.68     20.71 o 
   5   0   3      817.65      890.52     28.48 o 
   6   0   3     1037.55     1359.07     33.65 o 
   7   0   3       39.22       38.83     25.89 o 
   8   0   3      377.89      393.48     33.65 o 
   9   0   3     1025.48     1146.80     41.42 o 
  10   0   3      225.43      176.03     51.77 o 
  11   0   3       41.78        2.59     62.13 o 
  12   0   3       48.05       -5.18     75.07 o 
 -13   1   3      406.39      341.71     49.19 o 
 -12   1   3       14.84      -18.12     51.77 o 
 -11   1   3      140.88       72.48     33.65 o 
 -10   1   3        0.00      -12.94     28.48 o 
  -9   1   3       59.35       36.24     20.71 o 
  -8   1   3        0.41       -2.59     12.94 o 
  -7   1   3      116.83      129.44     12.94 o 
  -6   1   3       58.35       56.95     10.35 o 
  -5   1   3       38.32       41.42     10.35 o 
  -4   1   3       24.12       20.71      5.18 o 
  -3   1   3      107.98       90.60      5.18 o 
   1   1   3     8565.95     7838.62     38.83 o 
   2   1   3      351.89      326.18     20.71 o 
   3   1   3      249.82      232.98     20.71 o 
   4   1   3      357.06      414.19     25.89 o 
   5   1   3       40.58       38.83     15.53 o 
   6   1   3      369.49      401.25     25.89 o 
   7   1   3       54.55       46.60     31.06 o 
   8   1   3      286.92      349.48     38.83 o 
   9   1   3     1693.11     1726.67     54.36 o 
  10   1   3       51.49       33.65     54.36 o 
  11   1   3       31.69       18.12     67.31 o 
  12   1   3      139.40       77.66     85.43 o 
 -13   2   3      145.11      126.85     49.19 o 
 -12   2   3      809.65      748.14     41.42 o 
 -11   2   3       15.31      -20.71     31.06 o 
 -10   2   3       23.20       -7.77     28.48 o 
  -9   2   3      406.79      302.88     20.71 o 
  -8   2   3       74.47       77.66     18.12 o 
  -7   2   3       34.79       33.65     15.53 o 
  -6   2   3      244.74      292.52     15.53 o 
  -5   2   3       90.41       82.84      7.77 o 
  -4   2   3      201.12      227.81      7.77 o 
  -3   2   3        3.97        5.18      5.18 o 
  -2   2   3      770.25      740.37     20.71 o 
  -1   2   3     2146.92     1762.91     20.71 o 
   1   2   3     2112.09     1532.52     31.06 o 
   2   2   3      489.05      460.79     23.30 o 
   3   2   3     1087.95     1040.66     28.48 o 
   4   2   3       59.63       69.90     20.71 o 
   5   2   3       60.43       51.77     18.12 o 
   6   2   3      147.51      142.38     28.48 o 
   7   2   3        4.59      -10.35     36.24 o 
   8   2   3       18.24       31.06     41.42 o 
   9   2   3       16.33       41.42     51.77 o 
  10   2   3      116.50      100.96     62.13 o 
  11   2   3       25.34       10.35     72.48 o 
  12   2   3      328.63      339.12     90.60 o 
  -9   3   3        9.27       20.71     28.48 o 
  -8   3   3      132.65       82.84     28.48 o 
  -7   3   3       12.42       -2.59     23.30 o 
  -6   3   3        1.49       -5.18     12.94 o 
  -5   3   3        3.41        5.18     10.35 o 
  -4   3   3      371.37      450.44     10.35 o 
  -3   3   3        5.41       12.94     12.94 o 
  -2   3   3      104.70      106.14     15.53 o 
  -1   3   3       34.52        7.77     10.35 o 
   0   3   3      210.47      225.22     15.53 o 
   1   3   3       40.23       67.31     18.12 o 
   2   3   3      179.81      106.14     18.12 o 
   3   3   3        0.89       18.12     18.12 o 
   4   3   3      400.84      442.67     23.30 o 
   5   3   3        5.70       18.12     20.71 o 
   6   3   3       30.07       41.42     33.65 o 
   7   3   3      263.03      305.47     41.42 o 
   8   3   3      805.57      838.74     46.60 o 
   9   3   3       44.64       33.65     56.95 o 
  10   3   3      586.97      414.19     67.31 o 
  11   3   3       70.72       49.19     82.84 o 
 -12   4   3      595.02      613.52     64.72 o 
 -11   4   3      105.79       98.37     51.77 o 
 -10   4   3       17.34       -2.59     41.42 o 
  -9   4   3        1.49      -20.71     33.65 o 
  -8   4   3      272.62      204.51     28.48 o 
  -7   4   3       45.59       46.60     15.53 o 
  -6   4   3      309.91      344.30     12.94 o 
  -5   4   3       47.59       49.19     12.94 o 
  -4   4   3      168.80      142.38     15.53 o 
  -3   4   3      257.83      230.40     18.12 o 
  -2   4   3      980.74      965.59     28.48 o 
  -1   4   3       38.67       41.42     10.35 o 
   0   4   3       15.49       15.53     15.53 o 
   1   4   3       35.16       23.30     18.12 o 
   2   4   3     1302.50     1467.80     33.65 o 
   3   4   3      829.32      755.90     25.89 o 
   4   4   3       87.95      100.96     23.30 o 
   5   4   3       12.84       20.71     23.30 o 
   6   4   3     1197.61     1413.44     54.36 o 
   7   4   3      116.44      119.08     44.01 o 
   8   4   3      652.85      709.31     54.36 o 
   9   4   3       16.08      -25.89     64.72 o 
  10   4   3        2.08      -12.94     77.66 o 
  11   4   3      190.87      181.21     93.19 o 
 -12   5   3       14.71       12.94     64.72 o 
 -11   5   3        9.74       15.53     54.36 o 
 -10   5   3        9.89      -10.35     28.48 o 
  -9   5   3      773.23      683.42     25.89 o 
  -8   5   3      269.90      318.41     20.71 o 
  -7   5   3       22.13       15.53     18.12 o 
  -6   5   3       19.88       12.94     15.53 o 
  -5   5   3       34.62       36.24     23.30 o 
  -4   5   3      353.43      339.12     20.71 o 
  -3   5   3        0.72       15.53     20.71 o 
  -2   5   3       30.69       31.06     20.71 o 
  -1   5   3       80.14       90.60     12.94 o 
   0   5   3     7807.19    11025.32     80.25 o 
   1   5   3       65.72       20.71     18.12 o 
   2   5   3        0.15       10.35     15.53 o 
   3   5   3       58.80       59.54     23.30 o 
   4   5   3      157.65      139.79     25.89 o 
   5   5   3       95.96       69.90     25.89 o 
   6   5   3       26.18       20.71     46.60 o 
   7   5   3        1.77      -44.01     49.19 o 
   8   5   3      152.41       77.66     62.13 o 
   9   5   3      910.92      711.90     72.48 o 
  10   5   3       73.57       56.95     88.02 o 
 -11   6   3       33.29        7.77     36.24 o 
 -10   6   3       13.62      -10.35     31.06 o 
  -9   6   3      417.93      440.08     28.48 o 
  -8   6   3       34.23       38.83     23.30 o 
  -7   6   3        0.24        5.18     20.71 o 
  -6   6   3      259.87      328.77     28.48 o 
  -5   6   3       53.32       67.31     23.30 o 
  -4   6   3      135.71      113.90     23.30 o 
  -3   6   3      128.53       90.60     23.30 o 
  -2   6   3      107.28      129.44     25.89 o 
  -1   6   3       14.32       23.30     15.53 o 
   0   6   3        1.70        0.00     23.30 o 
   1   6   3       14.27       28.48     15.53 o 
   2   6   3       54.39       62.13     18.12 o 
   3   6   3        2.37        0.00     25.89 o 
   4   6   3       13.60       10.35     28.48 o 
   5   6   3       77.26       67.31     28.48 o 
   6   6   3       15.96       -2.59     54.36 o 
   7   6   3      114.19       41.42     56.95 o 
   8   6   3        2.53        7.77     72.48 o 
   9   6   3       44.06       23.30     82.84 o 
 -10   7   3       13.04      -28.48     36.24 o 
  -9   7   3       58.53       31.06     31.06 o 
  -8   7   3      381.83      453.02     28.48 o 
  -7   7   3      296.35      328.77     38.83 o 
  -6   7   3       10.42        2.59     31.06 o 
  -5   7   3      303.00      409.02     28.48 o 
  -4   7   3       11.57       23.30     31.06 o 
  -3   7   3        5.54       15.53     31.06 o 
  -2   7   3       40.97       33.65     20.71 o 
  -1   7   3      245.44      240.75     20.71 o 
   0   7   3      169.74      323.59     28.48 o 
   1   7   3      235.76      207.10     20.71 o 
   2   7   3      174.43      181.21     20.71 o 
   3   7   3       81.19       64.72     31.06 o 
   4   7   3        3.94        2.59     28.48 o 
   5   7   3        5.57       10.35     31.06 o 
   6   7   3      127.60      134.61     62.13 o 
   9   7   3        5.94      -20.71     95.78 o 
 -10   8   3        6.64        7.77     62.13 o 
  -9   8   3        9.01       -7.77     36.24 o 
  -8   8   3      142.40      160.50     49.19 o 
  -7   8   3        3.21      -23.30     38.83 o 
  -6   8   3       55.76       64.72     36.24 o 
  -5   8   3        0.21       -5.18     38.83 o 
  -4   8   3       89.39       93.19     36.24 o 
  -3   8   3      122.16      113.90     38.83 o 
  -2   8   3        6.18       -2.59     25.89 o 
  -1   8   3      645.50      587.64     25.89 o 
   0   8   3        2.18       -5.18     33.65 o 
   1   8   3      671.76      698.95     25.89 o 
   2   8   3        3.68       -5.18     25.89 o 
   3   8   3        0.09        2.59     28.48 o 
   4   8   3        3.87      -15.53     33.65 o 
   5   8   3       21.86        2.59     36.24 o 
   6   8   3        7.77      -44.01     69.90 o 
   7   8   3        4.94       49.19     80.25 o 
   8   8   3        9.19      -33.65    100.96 o 
  -9   9   3       32.47      -12.94     56.95 o 
  -8   9   3       35.34        2.59     49.19 o 
  -7   9   3       46.44       33.65     46.60 o 
  -6   9   3       70.92       49.19     49.19 o 
  -5   9   3       48.95       41.42     46.60 o 
  -4   9   3        9.78       28.48     49.19 o 
  -3   9   3        0.50       10.35     49.19 o 
  -2   9   3       45.49       38.83     31.06 o 
  -1   9   3       15.78       12.94     31.06 o 
   0   9   3      266.64      279.58     41.42 o 
   1   9   3       14.73       36.24     28.48 o 
   2   9   3        6.58       -7.77     31.06 o 
   3   9   3       18.48       15.53     31.06 o 
   4   9   3        4.95       -7.77     38.83 o 
   5   9   3       38.98       18.12     82.84 o 
   7   9   3      137.63       64.72     95.78 o 
  -8  10   3       50.32       31.06     64.72 o 
  -7  10   3        8.96      -28.48     62.13 o 
  -6  10   3       20.39      -18.12     62.13 o 
  -5  10   3       11.39       33.65     56.95 o 
  -4  10   3        0.51      -28.48     59.54 o 
  -3  10   3       73.47       62.13     36.24 o 
  -2  10   3       16.96        7.77     36.24 o 
  -1  10   3        7.43      -23.30     49.19 o 
   0  10   3        0.00      -18.12     51.77 o 
   1  10   3        8.40        5.18     33.65 o 
   2  10   3        2.45      -12.94     56.95 o 
   3  10   3        8.66       -2.59     49.19 o 
   4  10   3        0.71      -31.06     88.02 o 
  -6  11   3        9.24       -5.18     75.07 o 
  -5  11   3       39.24       38.83     75.07 o 
  -4  11   3        0.00      -20.71     44.01 o 
  -3  11   3        3.72        0.00     56.95 o 
  -2  11   3       12.04        2.59     46.60 o 
  -1  11   3       24.60       -2.59     62.13 o 
   0  11   3        4.75       -5.18     62.13 o 
   2  11   3       18.23       15.53     69.90 o 
   3  11   3        0.67       46.60     98.37 o 
 -10  -8   4       56.26        7.77     90.60 o 
  -7  -8   4      810.55      802.50     23.30 o 
  -6  -8   4      250.69      238.16     12.94 o 
  -4  -8   4      101.56      103.55     41.42 o 
  -3  -8   4       29.32        2.59     38.83 o 
  -1  -8   4      340.23      318.41     36.24 o 
   0  -8   4     2217.67     3564.66     62.13 o 
   1  -8   4      362.05      414.19     36.24 o 
   2  -8   4       13.00       -2.59     33.65 o 
   3  -8   4      142.86       85.43     38.83 o 
   4  -8   4        5.67        2.59     46.60 o 
   7  -8   4       56.25       31.06     33.65 o 
   8  -8   4      108.19       75.07     36.24 o 
 -11  -7   4       37.22      -25.89     95.78 o 
 -10  -7   4       17.33      -20.71     80.25 o 
  -7  -7   4      297.00      292.52     33.65 o 
  -6  -7   4      129.55      119.08     20.71 o 
  -5  -7   4      196.78      155.32     12.94 o 
  -4  -7   4        0.13        2.59     28.48 o 
  -3  -7   4      102.50      108.73     25.89 o 
  -2  -7   4      179.70      165.68     36.24 o 
   2  -7   4       58.21       56.95     28.48 o 
   3  -7   4       72.35       88.02     33.65 o 
   4  -7   4       82.96       62.13     38.83 o 
   7  -7   4       33.41       18.12     25.89 o 
   8  -7   4      553.83      458.20     28.48 o 
   9  -7   4       64.26        7.77     25.89 o 
 -11  -6   4       37.85      -12.94     49.19 o 
 -10  -6   4      121.99       77.66     72.48 o 
  -9  -6   4      217.62      100.96     44.01 o 
  -8  -6   4       24.07      -12.94     51.77 o 
  -7  -6   4      209.10      199.33     41.42 o 
  -6  -6   4      162.16      134.61     33.65 o 
  -5  -6   4       61.76       88.02     20.71 o 
  -4  -6   4       11.19       12.94     20.71 o 
  -3  -6   4       31.10       18.12     18.12 o 
  -2  -6   4      204.61      113.90      5.18 o 
  -1  -6   4       23.54       25.89     28.48 o 
   4  -6   4      688.02      727.43     33.65 o 
   5  -6   4        0.02       31.06     38.83 o 
   6  -6   4       36.83       23.30     15.53 o 
   7  -6   4      371.70      336.53     18.12 o 
   8  -6   4      541.84      406.43     12.94 o 
   9  -6   4      202.92       54.36     15.53 o 
 -12  -5   4      119.94       88.02     56.95 o 
 -11  -5   4       25.79       -2.59     46.60 o 
 -10  -5   4      312.64      248.52     31.06 o 
  -9  -5   4       12.49      -31.06     54.36 o 
  -8  -5   4       66.78       33.65     36.24 o 
  -7  -5   4      311.48      323.59     33.65 o 
  -6  -5   4       34.80       38.83     20.71 o 
  -5  -5   4        0.25        7.77     18.12 o 
  -4  -5   4        7.95        5.18     18.12 o 
  -3  -5   4       19.76       12.94     15.53 o 
  -2  -5   4      421.26      427.14     12.94 o 
  -1  -5   4      568.65      445.26     15.53 o 
   0  -5   4        1.07        7.77     10.35 o 
   1  -5   4      585.29      597.99     18.12 o 
   5  -5   4       76.73      132.02     33.65 o 
   6  -5   4      228.52      214.86     10.35 o 
   7  -5   4     1325.50      913.81     10.35 o 
 -12  -4   4        9.87      -20.71     51.77 o 
 -11  -4   4        4.49      -10.35     44.01 o 
 -10  -4   4       62.92       23.30     31.06 o 
  -9  -4   4       98.87       82.84     23.30 o 
  -8  -4   4       63.54       31.06     18.12 o 
  -7  -4   4      171.25      204.51     18.12 o 
  -6  -4   4      309.42      419.37     18.12 o 
  -5  -4   4      581.67     1030.31     36.24 o 
  -4  -4   4       36.89        7.77     12.94 o 
  -3  -4   4       59.06       41.42     12.94 o 
  -2  -4   4        5.06        7.77     20.71 o 
  -1  -4   4       66.67       88.02     10.35 o 
   0  -4   4      112.96      178.62     12.94 o 
   1  -4   4       52.85       23.30     10.35 o 
   2  -4   4      195.41      181.21     10.35 o 
   6  -4   4      436.28      509.98     12.94 o 
   7  -4   4      254.15      217.45      5.18 o 
 -12  -3   4       33.37       33.65     49.19 o 
 -11  -3   4      187.66      194.15     41.42 o 
 -10  -3   4        1.18      -15.53     23.30 o 
  -9  -3   4       65.53       38.83     23.30 o 
  -8  -3   4      103.85       90.60     15.53 o 
  -7  -3   4      425.42      597.99     15.53 o 
  -6  -3   4       99.52      134.61     10.35 o 
  -5  -3   4        4.24       10.35     12.94 o 
  -4  -3   4       64.85       51.77     12.94 o 
  -3  -3   4      285.74      251.10     25.89 o 
  -2  -3   4      293.32      220.04     23.30 o 
  -1  -3   4       29.83       23.30     18.12 o 
   0  -3   4        0.30        5.18      7.77 o 
   1  -3   4       25.89        2.59      7.77 o 
   2  -3   4      113.50      100.96      7.77 o 
   3  -3   4       71.97       59.54      2.59 o 
   4  -3   4      330.42      305.47     12.94 o 
   5  -3   4       38.95       72.48     10.35 o 
   6  -3   4        9.47       12.94      7.77 o 
   7  -3   4      298.59      411.61     49.19 o 
 -13  -2   4       99.63       31.06     54.36 o 
 -12  -2   4     1085.96     1325.42     56.95 o 
 -11  -2   4      149.34      132.02     36.24 o 
 -10  -2   4      791.85      701.54     20.71 o 
  -9  -2   4       86.03       62.13     18.12 o 
  -8  -2   4       17.65       25.89     12.94 o 
  -7  -2   4      112.00      137.20     10.35 o 
  -6  -2   4      405.63      520.33     10.35 o 
  -5  -2   4     1274.79     2003.66     28.48 o 
  -4  -2   4     1640.22     1837.98     15.53 o 
  -3  -2   4      284.91      214.86     25.89 o 
  -2  -2   4      236.98      201.92     23.30 o 
  -1  -2   4       20.70        7.77     12.94 o 
   0  -2   4      985.14     1560.99     15.53 o 
   1  -2   4       21.72       20.71      5.18 o 
   2  -2   4      101.11      106.14      5.18 o 
   3  -2   4        0.73        7.77      7.77 o 
   4  -2   4      119.76       98.37      7.77 o 
   5  -2   4       44.10       67.31      7.77 o 
   6  -2   4      267.15      271.81     18.12 o 
   7  -2   4       27.90        7.77     20.71 o 
   8  -2   4      139.74      194.15     31.06 o 
   9  -2   4       21.87      -12.94     36.24 o 
 -13  -1   4        3.87      -25.89     64.72 o 
 -12  -1   4       29.75      -23.30     41.42 o 
 -11  -1   4      125.42      106.14     33.65 o 
 -10  -1   4       42.55        5.18     23.30 o 
  -9  -1   4      842.28      843.92     18.12 o 
  -8  -1   4        1.09        2.59     12.94 o 
  -7  -1   4      729.05      996.65     12.94 o 
  -6  -1   4     1407.73     1910.47     12.94 o 
  -5  -1   4       45.76       31.06      5.18 o 
  -4  -1   4       44.18       23.30     10.35 o 
  -2  -1   4        0.28      -10.35     10.35 o 
  -1  -1   4       37.60       44.01     10.35 o 
   0  -1   4        6.62       -5.18     12.94 o 
   1  -1   4       29.80        2.59      7.77 o 
   2  -1   4       71.58       67.31     10.35 o 
   3  -1   4        1.02        5.18     10.35 o 
   4  -1   4      114.76      103.55     23.30 o 
   5  -1   4      191.40      191.56     15.53 o 
   6  -1   4      127.36      108.73     20.71 o 
   7  -1   4      335.80      401.25     25.89 o 
   8  -1   4       11.37       10.35     33.65 o 
   9  -1   4       21.19       38.83     41.42 o 
  10  -1   4       73.27       62.13     49.19 o 
  11  -1   4       18.02      -15.53     59.54 o 
 -13   0   4       17.85      -23.30     64.72 o 
 -12   0   4      152.21      152.73     41.42 o 
 -11   0   4       33.33       28.48     36.24 o 
 -10   0   4      463.61      362.42     20.71 o 
  -9   0   4       82.31       49.19     15.53 o 
  -8   0   4      835.30      973.36     18.12 o 
  -7   0   4        1.14        7.77     10.35 o 
  -6   0   4        1.41        0.00     10.35 o 
  -5   0   4     4739.86     6660.75     46.60 o 
  -4   0   4      595.97      481.50     10.35 o 
  -2   0   4       22.20       28.48      5.18 o 
  -1   0   4      119.17      160.50     10.35 o 
   0   0   4     2800.06     4100.52     28.48 o 
   1   0   4      102.63       59.54     12.94 o 
   2   0   4       25.23       36.24     10.35 o 
   3   0   4      560.76      478.91     25.89 o 
   4   0   4       81.66       54.36     20.71 o 
   5   0   4      106.04      113.90     15.53 o 
   6   0   4       44.77       36.24     20.71 o 
   7   0   4      117.59      116.49     28.48 o 
   8   0   4       16.07       12.94     36.24 o 
   9   0   4      280.68      240.75     44.01 o 
  10   0   4       38.48       46.60     54.36 o 
  11   0   4       38.69       18.12     64.72 o 
  12   0   4       12.44      -41.42     80.25 o 
 -13   1   4       40.69       20.71     49.19 o 
 -12   1   4       80.53       33.65     41.42 o 
 -11   1   4       20.40       -2.59     33.65 o 
 -10   1   4      306.97      264.05     25.89 o 
  -9   1   4     1305.38     1317.65     20.71 o 
  -8   1   4      242.78      282.17     12.94 o 
  -7   1   4       41.54       44.01     10.35 o 
  -6   1   4      993.96     1421.20     15.53 o 
  -5   1   4     1036.87     1082.08     20.71 o 
  -4   1   4      491.69      411.61      7.77 o 
  -3   1   4      947.78      950.06     28.48 o 
   0   1   4        9.88       10.35     12.94 o 
   1   1   4      103.01      103.55     12.94 o 
   2   1   4      237.29      279.58     15.53 o 
   3   1   4      993.18      963.00     23.30 o 
   4   1   4        2.17       10.35     20.71 o 
   5   1   4      175.43      178.62     15.53 o 
   6   1   4      411.48      463.38     23.30 o 
   7   1   4      107.88      108.73     33.65 o 
   8   1   4        0.17        7.77     41.42 o 
   9   1   4        0.04       -2.59     49.19 o 
  10   1   4       21.72       10.35     59.54 o 
  11   1   4        0.42      -31.06     69.90 o 
  12   1   4      190.80      155.32     88.02 o 
 -13   2   4       67.98       15.53     49.19 o 
 -12   2   4       57.43       62.13     41.42 o 
 -11   2   4        2.12        5.18     46.60 o 
 -10   2   4       52.30        2.59     25.89 o 
  -9   2   4     1972.72     1938.94     33.65 o 
  -8   2   4      362.25      396.07     18.12 o 
  -7   2   4       50.02       44.01     10.35 o 
  -6   2   4      348.42      357.24     10.35 o 
  -5   2   4        0.29       10.35      7.77 o 
  -4   2   4      802.42      794.73     10.35 o 
   1   2   4     1068.11      947.47     28.48 o 
   2   2   4       70.50       69.90     20.71 o 
   3   2   4      817.34      766.26     28.48 o 
   4   2   4      393.84      357.24     25.89 o 
   5   2   4       54.87       56.95     18.12 o 
   6   2   4       23.90       36.24     23.30 o 
   7   2   4      102.56       95.78     36.24 o 
   8   2   4        0.42      -28.48     46.60 o 
   9   2   4      104.43       69.90     54.36 o 
  10   2   4       18.87      -15.53     67.31 o 
 -12   3   4       77.62        2.59     62.13 o 
 -10   3   4       78.97       44.01     41.42 o 
  -9   3   4       52.57       18.12     33.65 o 
  -8   3   4       15.58       18.12     15.53 o 
  -7   3   4        4.86        2.59     12.94 o 
  -6   3   4      134.39      113.90     10.35 o 
  -5   3   4      120.62      100.96      7.77 o 
  -4   3   4       41.70       28.48     15.53 o 
  -3   3   4     1369.78     1431.56     28.48 o 
  -2   3   4       47.96       33.65      7.77 o 
  -1   3   4     1579.93     1268.47     23.30 o 
   1   3   4     1490.07     1177.86     33.65 o 
   2   3   4      215.88      196.74     23.30 o 
   3   3   4      773.34      730.02     28.48 o 
   4   3   4       92.28       64.72     25.89 o 
   5   3   4      119.18       93.19     28.48 o 
   6   3   4       60.01       64.72     25.89 o 
   7   3   4        1.19      -20.71     41.42 o 
   8   3   4       15.25       12.94     54.36 o 
   9   3   4      287.09      207.10     59.54 o 
  10   3   4        7.32       -5.18     75.07 o 
  11   3   4      114.88       49.19     90.60 o 
 -12   4   4       39.18      -38.83     62.13 o 
 -11   4   4       11.34      -20.71     31.06 o 
 -10   4   4      422.18      372.77     25.89 o 
  -9   4   4       83.77       75.07     20.71 o 
  -8   4   4      837.84      947.47     28.48 o 
  -7   4   4      255.87      251.10     15.53 o 
  -6   4   4       34.85       46.60     12.94 o 
  -5   4   4       10.93        5.18     18.12 o 
  -4   4   4      146.50      150.15     18.12 o 
  -3   4   4       21.15       23.30     20.71 o 
  -2   4   4       58.68       41.42     12.94 o 
  -1   4   4      271.78      295.11     18.12 o 
   0   4   4    18525.36    29827.13    121.67 o 
   1   4   4      243.80      194.15     23.30 o 
   2   4   4       20.42       25.89     23.30 o 
   3   4   4       10.82       18.12     23.30 o 
   4   4   4        0.81        2.59     28.48 o 
   5   4   4        2.08        2.59     23.30 o 
   6   4   4       30.25       20.71     28.48 o 
   7   4   4       37.43       59.54     46.60 o 
   8   4   4       16.78        2.59     59.54 o 
   9   4   4        0.79      -25.89     67.31 o 
  10   4   4       10.37      -38.83     82.84 o 
 -11   5   4       58.05       69.90     51.77 o 
 -10   5   4        1.67        5.18     28.48 o 
  -9   5   4        2.68       10.35     23.30 o 
  -8   5   4      415.16      520.33     20.71 o 
  -7   5   4      113.73      113.90     18.12 o 
  -6   5   4     1167.61     1428.97     33.65 o 
  -5   5   4      129.95      119.08     23.30 o 
  -4   5   4        0.32        0.00     23.30 o 
  -3   5   4      229.82      230.40     23.30 o 
  -2   5   4       64.76       56.95     15.53 o 
  -1   5   4       10.03        2.59     18.12 o 
   0   5   4        6.99       12.94     18.12 o 
   1   5   4       11.09       18.12     23.30 o 
   2   5   4       33.29       23.30     25.89 o 
   3   5   4       26.88        7.77     25.89 o 
   4   5   4       29.60       23.30     31.06 o 
   5   5   4        0.01       20.71     28.48 o 
   6   5   4       82.86       98.37     31.06 o 
   7   5   4       86.55       38.83     54.36 o 
   8   5   4       32.98       -2.59     67.31 o 
   9   5   4        0.82      -15.53     77.66 o 
  10   5   4       30.77        0.00     95.78 o 
 -10   6   4       98.76       36.24     33.65 o 
  -9   6   4      579.13      610.94     28.48 o 
  -8   6   4       41.61       18.12     23.30 o 
  -7   6   4        1.47      -15.53     28.48 o 
  -6   6   4       26.31       25.89     28.48 o 
  -5   6   4       82.16      116.49     28.48 o 
  -4   6   4       39.18       49.19     28.48 o 
  -3   6   4       21.74       20.71     31.06 o 
  -2   6   4      281.42      300.29     15.53 o 
  -1   6   4     1509.65     1493.69     36.24 o 
   0   6   4        0.27       12.94     23.30 o 
   1   6   4     1505.10     1522.16     31.06 o 
   2   6   4      186.49      178.62     28.48 o 
   3   6   4        0.86      -10.35     31.06 o 
   4   6   4        7.78       12.94     36.24 o 
   5   6   4        4.55        5.18     31.06 o 
   6   6   4       47.08       72.48     36.24 o 
   7   6   4       11.23      -10.35     62.13 o 
   8   6   4       76.82       80.25     77.66 o 
   9   6   4       30.88      -38.83     93.19 o 
  -9   7   4       79.84       69.90     44.01 o 
  -8   7   4        0.00      -20.71     38.83 o 
  -7   7   4      114.78       90.60     36.24 o 
  -6   7   4       15.98        0.00     36.24 o 
  -5   7   4        2.81       23.30     36.24 o 
  -4   7   4        3.19        0.00     36.24 o 
  -3   7   4       56.85       75.07     20.71 o 
  -2   7   4        4.34       10.35     20.71 o 
  -1   7   4      398.76      297.70     28.48 o 
   0   7   4        1.20       18.12     28.48 o 
   1   7   4      422.80      455.61     23.30 o 
   2   7   4        0.49      -10.35     33.65 o 
   3   7   4       39.47       23.30     33.65 o 
   4   7   4       62.52       38.83     41.42 o 
   5   7   4       17.37       -7.77     36.24 o 
   6   7   4       15.57       12.94     44.01 o 
   8   7   4        1.42       15.53     90.60 o 
  -9   8   4       18.39        5.18     49.19 o 
  -8   8   4       15.75      -15.53     49.19 o 
  -7   8   4        2.35      -15.53     46.60 o 
  -6   8   4      129.99      168.27     46.60 o 
  -5   8   4        9.21       12.94     44.01 o 
  -4   8   4        2.46       -5.18     44.01 o 
  -3   8   4      184.19      183.80     25.89 o 
  -2   8   4       38.78       33.65     33.65 o 
  -1   8   4        0.09      -20.71     36.24 o 
   0   8   4     2214.23     4211.83     69.90 o 
   1   8   4        0.11        7.77     28.48 o 
   2   8   4        1.62      -12.94     38.83 o 
   3   8   4      105.74      129.44     41.42 o 
   4   8   4        9.15       15.53     46.60 o 
   5   8   4       47.25       15.53     41.42 o 
   6   8   4        6.62      -38.83     85.43 o 
   7   8   4       84.44       56.95     85.43 o 
  -8   9   4        1.11      -18.12     62.13 o 
  -7   9   4        4.05       -7.77     56.95 o 
  -6   9   4        6.28      -25.89     56.95 o 
  -5   9   4       29.83       -5.18     54.36 o 
  -4   9   4        0.04      -18.12     31.06 o 
  -3   9   4        3.96        2.59     31.06 o 
  -2   9   4        0.35      -10.35     41.42 o 
  -1   9   4        8.96       31.06     44.01 o 
   0   9   4       14.14       20.71     41.42 o 
   1   9   4        8.21      -10.35     33.65 o 
   2   9   4        7.98       -2.59     46.60 o 
   3   9   4       81.52       49.19     49.19 o 
   4   9   4       19.08       -5.18     82.84 o 
   5   9   4        9.03       -5.18     90.60 o 
  -7  10   4      131.99      132.02     72.48 o 
  -5  10   4        6.70      -28.48     41.42 o 
  -4  10   4       22.09       15.53     38.83 o 
  -3  10   4       62.44       49.19     41.42 o 
  -2  10   4        9.40       -2.59     51.77 o 
  -1  10   4        5.94      -18.12     51.77 o 
   0  10   4        9.28       31.06     36.24 o 
   1  10   4        7.43        5.18     41.42 o 
   4  10   4       20.00        5.18    100.96 o 
  -4  11   4        2.07       -5.18     77.66 o 
  -3  11   4        0.01      -12.94     62.13 o 
  -2  11   4        8.11      -12.94     64.72 o 
   1  11   4       32.66       28.48     72.48 o 
 -10  -8   5       88.31       88.02     90.60 o 
  -7  -8   5       11.82      -23.30     28.48 o 
  -6  -8   5       87.41       82.84     18.12 o 
  -5  -8   5        5.93       46.60     46.60 o 
  -4  -8   5       10.28       -2.59     38.83 o 
  -3  -8   5       19.57      -12.94     51.77 o 
  -2  -8   5       14.38        0.00     44.01 o 
  -1  -8   5      647.24      569.52     38.83 o 
   0  -8   5        0.74      -23.30     38.83 o 
   1  -8   5      651.04      636.82     38.83 o 
   2  -8   5       63.99       20.71     38.83 o 
   3  -8   5        5.75       25.89     44.01 o 
   7  -8   5       39.71        2.59     28.48 o 
 -11  -7   5      116.92       95.78     54.36 o 
  -7  -7   5       54.68       56.95     46.60 o 
  -6  -7   5      378.16      429.73     41.42 o 
  -5  -7   5      441.19      517.74     36.24 o 
  -4  -7   5       62.22       46.60     28.48 o 
  -3  -7   5      308.39      191.56      7.77 o 
  -2  -7   5       68.82       56.95      7.77 o 
  -1  -7   5     1018.39     1030.31     36.24 o 
   3  -7   5       33.29       25.89     36.24 o 
   4  -7   5       50.07       38.83     41.42 o 
   7  -7   5      394.86      302.88     20.71 o 
   8  -7   5        3.12       -5.18     12.94 o 
 -11  -6   5      147.27       88.02     51.77 o 
 -10  -6   5       10.33      -18.12     44.01 o 
  -9  -6   5       61.21      -18.12     54.36 o 
  -8  -6   5      643.61      579.87     46.60 o 
  -7  -6   5       40.82       59.54     38.83 o 
  -6  -6   5      901.61      991.48     33.65 o 
  -5  -6   5       36.81       38.83     20.71 o 
  -4  -6   5       17.24       10.35     20.71 o 
  -3  -6   5       16.29       -2.59     36.24 o 
  -2  -6   5       36.64       20.71     12.94 o 
  -1  -6   5     3549.73     3655.26     54.36 o 
   0  -6   5       12.74       12.94     12.94 o 
   1  -6   5     3447.81     3740.69    132.02 o 
   4  -6   5        2.73       10.35     33.65 o 
   5  -6   5       48.85       59.54     41.42 o 
   6  -6   5      138.99      119.08     12.94 o 
   7  -6   5       24.12       10.35      5.18 o 
   8  -6   5        8.02        0.00     15.53 o 
 -12  -5   5       78.88       51.77     56.95 o 
 -11  -5   5        4.28      -10.35     49.19 o 
 -10  -5   5      134.84       31.06     33.65 o 
  -9  -5   5      175.23      108.73     28.48 o 
  -8  -5   5      634.45      652.36     38.83 o 
  -7  -5   5      357.96      383.13     31.06 o 
  -6  -5   5       34.01       33.65     23.30 o 
  -5  -5   5       23.54       23.30     18.12 o 
  -4  -5   5     1318.65     1201.16     41.42 o 
  -3  -5   5      146.70      147.56     31.06 o 
  -2  -5   5     1381.45     1416.02     38.83 o 
  -1  -5   5      230.73      222.63     10.35 o 
   0  -5   5     6638.74     9389.25     46.60 o 
   1  -5   5      234.04      323.59     12.94 o 
   2  -5   5      743.46      988.89     15.53 o 
   3  -5   5       62.01       77.66     23.30 o 
   5  -5   5        7.47        5.18      7.77 o 
   6  -5   5        3.64       23.30     49.19 o 
   7  -5   5       10.25       12.94     15.53 o 
   8  -5   5        0.03        0.00      7.77 o 
 -12  -4   5        8.72      -20.71     54.36 o 
 -11  -4   5       49.28       33.65     44.01 o 
 -10  -4   5      107.33       77.66     28.48 o 
  -9  -4   5        1.55      -20.71     33.65 o 
  -8  -4   5        2.45      -12.94     23.30 o 
  -7  -4   5     1357.28     1889.76     36.24 o 
  -6  -4   5      239.83      375.36     18.12 o 
  -5  -4   5      230.56      264.05     15.53 o 
  -4  -4   5      429.53      468.56     33.65 o 
  -3  -4   5     1034.38      779.20     33.65 o 
  -2  -4   5       71.59       41.42     15.53 o 
  -1  -4   5     1177.96     1216.69     18.12 o 
   0  -4   5        8.86        2.59     10.35 o 
   1  -4   5     1117.48     1027.72     20.71 o 
   2  -4   5       30.00       23.30      7.77 o 
   3  -4   5      719.37      582.46     12.94 o 
   4  -4   5       49.87       36.24      2.59 o 
   5  -4   5      160.23      183.80     15.53 o 
   6  -4   5       66.95      100.96     12.94 o 
   7  -4   5      408.49      478.91     12.94 o 
 -12  -3   5        5.09        5.18     64.72 o 
 -11  -3   5       15.56       -5.18     41.42 o 
 -10  -3   5       31.96       15.53     28.48 o 
  -9  -3   5        2.12      -12.94     20.71 o 
  -8  -3   5       22.08       28.48     12.94 o 
  -7  -3   5      261.66      245.93     15.53 o 
  -6  -3   5      469.56      579.87     12.94 o 
  -5  -3   5     1262.66     1496.27     33.65 o 
  -4  -3   5        4.37       15.53     31.06 o 
  -3  -3   5     1254.56     1089.85     38.83 o 
  -2  -3   5      700.92      592.81     18.12 o 
  -1  -3   5     1398.36     1284.00     18.12 o 
   0  -3   5     5695.59     8982.83     33.65 o 
   1  -3   5     1329.55     1198.57     20.71 o 
   2  -3   5      580.57      517.74     10.35 o 
   3  -3   5      938.50      815.44     10.35 o 
   4  -3   5        5.39        0.00     12.94 o 
   5  -3   5      461.61      383.13     18.12 o 
   6  -3   5       79.35       54.36     10.35 o 
   7  -3   5      152.20      111.31     18.12 o 
 -12  -2   5       69.68       69.90     44.01 o 
 -11  -2   5        1.74        7.77     38.83 o 
 -10  -2   5       40.07        2.59     20.71 o 
  -9  -2   5       91.18       69.90     15.53 o 
  -8  -2   5      100.18      113.90     12.94 o 
  -7  -2   5      317.66      442.67     10.35 o 
  -6  -2   5        7.80        7.77      7.77 o 
  -5  -2   5      117.79      170.85     18.12 o 
  -4  -2   5      664.47      784.38     23.30 o 
  -3  -2   5     1100.22      986.30     36.24 o 
  -2  -2   5     5045.16     4957.38     44.01 o 
  -1  -2   5     1525.82     1172.69     15.53 o 
   0  -2   5        9.42        5.18      7.77 o 
   1  -2   5     1437.45      994.06     15.53 o 
   2  -2   5     4353.58     4273.96     31.06 o 
   3  -2   5      851.53      727.43     15.53 o 
   4  -2   5      490.48      512.56     18.12 o 
   5  -2   5       42.58       44.01     10.35 o 
   6  -2   5      148.44      137.20     18.12 o 
   7  -2   5      566.99      719.66     25.89 o 
   8  -2   5       29.17       20.71     31.06 o 
   9  -2   5       68.23       36.24     38.83 o 
  10  -2   5        6.08      -12.94     46.60 o 
 -13  -1   5       35.25      -23.30     54.36 o 
 -12  -1   5      217.94      113.90     44.01 o 
 -11  -1   5        3.03      -10.35     36.24 o 
 -10  -1   5       87.70       75.07     18.12 o 
  -9  -1   5        0.36      -10.35     12.94 o 
  -8  -1   5      202.46      212.27     10.35 o 
  -7  -1   5       31.19       25.89      7.77 o 
  -6  -1   5      277.73      333.94     10.35 o 
  -5  -1   5      677.18      864.63     23.30 o 
  -4  -1   5     2823.92     3059.86     44.01 o 
  -3  -1   5      645.05      551.40     15.53 o 
  -2  -1   5      101.95      100.96     10.35 o 
  -1  -1   5       40.57       12.94      7.77 o 
   0  -1   5      694.86      885.34     15.53 o 
   1  -1   5       48.45       67.31      7.77 o 
   2  -1   5      344.26      310.65     12.94 o 
   3  -1   5      583.85      520.33     15.53 o 
   4  -1   5     2253.66     2291.01     28.48 o 
   5  -1   5     1028.68     1252.94     33.65 o 
   6  -1   5       35.49       31.06     18.12 o 
   7  -1   5      172.30      168.27     28.48 o 
   8  -1   5        2.25       -2.59     36.24 o 
   9  -1   5       75.21       31.06     44.01 o 
  10  -1   5      367.35      271.81     51.77 o 
  11  -1   5       15.57      -25.89     64.72 o 
 -13   0   5       33.55      -10.35     54.36 o 
 -12   0   5        7.19      -12.94     44.01 o 
 -11   0   5       15.73       -5.18     36.24 o 
 -10   0   5      112.91       93.19     23.30 o 
  -9   0   5       57.34       23.30     18.12 o 
  -8   0   5        0.01       -7.77      7.77 o 
  -7   0   5      346.68      427.14     12.94 o 
  -6   0   5      157.40      194.15     10.35 o 
  -5   0   5      175.00      199.33      7.77 o 
  -4   0   5       12.33       15.53     10.35 o 
  -3   0   5       60.65       62.13      5.18 o 
  -1   0   5      766.20      548.81     15.53 o 
   0   0   5       12.53       23.30     10.35 o 
   1   0   5      735.34      520.33     15.53 o 
   2   0   5       11.81       10.35     10.35 o 
   3   0   5      164.65      157.91     18.12 o 
   4   0   5       19.73        7.77     18.12 o 
   5   0   5       12.45       -2.59     20.71 o 
   6   0   5      378.53      450.44     20.71 o 
   7   0   5      151.19      186.39     33.65 o 
   8   0   5        0.25        5.18     38.83 o 
   9   0   5      196.75      207.10     49.19 o 
  10   0   5       43.92      -15.53     59.54 o 
  11   0   5       37.62       28.48     69.90 o 
 -12   1   5      211.65      129.44     44.01 o 
 -11   1   5       21.48        5.18     36.24 o 
 -10   1   5        3.85      -23.30     25.89 o 
  -9   1   5      405.83      339.12     18.12 o 
  -8   1   5       39.69       15.53      7.77 o 
  -7   1   5      124.70       95.78      5.18 o 
  -6   1   5       50.43       41.42     10.35 o 
  -5   1   5      439.53      445.26      7.77 o 
  -4   1   5      934.37      906.05     31.06 o 
   0   1   5     1136.58     1856.11     28.48 o 
   1   1   5       14.18        5.18     12.94 o 
   2   1   5        0.73       -2.59     15.53 o 
   3   1   5       88.54      106.14     18.12 o 
   4   1   5     1126.24     1154.57     28.48 o 
   5   1   5     1848.27     2278.07     36.24 o 
   6   1   5       16.64        7.77     23.30 o 
   7   1   5       19.50       18.12     33.65 o 
   8   1   5       93.54       90.60     44.01 o 
   9   1   5        3.09      -10.35     54.36 o 
  10   1   5      371.48      282.17     64.72 o 
 -12   2   5       57.52       31.06     44.01 o 
 -11   2   5       20.22       10.35     36.24 o 
 -10   2   5       74.85       31.06     15.53 o 
  -9   2   5        7.51        0.00     15.53 o 
  -8   2   5        2.99        0.00     10.35 o 
  -7   2   5      101.60       93.19      7.77 o 
  -6   2   5      467.28      515.15     10.35 o 
  -5   2   5       19.70       12.94      5.18 o 
   1   2   5       56.62       33.65     20.71 o 
   2   2   5       34.23       23.30     20.71 o 
   3   2   5        3.99       -5.18     23.30 o 
   4   2   5      543.81      535.86     31.06 o 
   5   2   5       49.17       28.48     31.06 o 
   6   2   5      115.07      132.02     25.89 o 
   7   2   5        4.40      -15.53     31.06 o 
   8   2   5       44.48       69.90     51.77 o 
   9   2   5      198.69      183.80     59.54 o 
  10   2   5       35.25      -28.48     72.48 o 
  11   2   5       10.39      -31.06     88.02 o 
 -10   3   5        0.14      -15.53     20.71 o 
  -9   3   5        9.23       -2.59     18.12 o 
  -8   3   5        2.05      -15.53     15.53 o 
  -7   3   5      115.40       98.37     12.94 o 
  -6   3   5       19.09       18.12      7.77 o 
  -5   3   5      104.05      108.73     18.12 o 
   1   3   5     4546.25     4651.91     62.13 o 
   2   3   5      377.51      393.48     25.89 o 
   3   3   5        0.44      -12.94     25.89 o 
   4   3   5      319.78      357.24     31.06 o 
   5   3   5       22.02        2.59     33.65 o 
   6   3   5      188.09      176.03     28.48 o 
   7   3   5      111.60      163.09     33.65 o 
   8   3   5       15.95      -31.06     54.36 o 
   9   3   5      529.18      398.66     67.31 o 
  10   3   5       40.81       33.65     80.25 o 
 -10   4   5       31.58        5.18     25.89 o 
  -9   4   5      380.34      346.89     20.71 o 
  -8   4   5        2.92      -10.35     15.53 o 
  -7   4   5        1.15       -7.77     12.94 o 
  -6   4   5       58.73       62.13     23.30 o 
  -5   4   5       14.69       10.35     23.30 o 
  -4   4   5      193.98      238.16     23.30 o 
  -3   4   5        0.53        0.00     10.35 o 
  -2   4   5      232.73      222.63     12.94 o 
   1   4   5      699.59      522.92     31.06 o 
   2   4   5      280.96      310.65     28.48 o 
   3   4   5      116.34       93.19     28.48 o 
   4   4   5       49.96       93.19     31.06 o 
   5   4   5        5.03        0.00     36.24 o 
   6   4   5       21.43       20.71     33.65 o 
   7   4   5      111.05      119.08     38.83 o 
   8   4   5        7.91        5.18     59.54 o 
   9   4   5        7.61      -36.24     77.66 o 
  10   4   5       39.00       41.42     90.60 o 
  -9   5   5        1.19      -20.71     20.71 o 
  -8   5   5        7.32       12.94     18.12 o 
  -7   5   5       33.99       31.06     28.48 o 
  -6   5   5       26.49       20.71     28.48 o 
  -5   5   5        6.64        5.18     28.48 o 
  -4   5   5      169.07      176.03     12.94 o 
  -3   5   5       16.46       20.71     18.12 o 
  -2   5   5       80.55       69.90     15.53 o 
  -1   5   5       20.06       20.71     20.71 o 
   1   5   5       20.37       18.12     28.48 o 
   2   5   5      110.89      100.96     31.06 o 
   3   5   5       36.16       15.53     33.65 o 
   4   5   5      224.80      243.34     36.24 o 
   5   5   5       11.98        0.00     38.83 o 
   6   5   5       25.17        0.00     36.24 o 
   7   5   5      103.91      116.49     44.01 o 
   8   5   5      267.37      243.34     69.90 o 
   9   5   5       17.95       59.54     90.60 o 
  -8   6   5       89.16       69.90     38.83 o 
  -7   6   5      100.19       88.02     36.24 o 
  -6   6   5      103.75      113.90     36.24 o 
  -5   6   5        1.30        0.00     33.65 o 
  -4   6   5       46.02       36.24     18.12 o 
  -3   6   5      209.47      207.10     23.30 o 
  -2   6   5      170.21      178.62     23.30 o 
  -1   6   5       91.17       88.02     25.89 o 
   1   6   5       96.22      111.31     33.65 o 
   2   6   5      355.57      390.90     36.24 o 
   3   6   5      360.99      344.30     36.24 o 
   4   6   5       44.39       36.24     41.42 o 
   5   6   5       24.03        5.18     44.01 o 
   6   6   5      406.82      450.44     41.42 o 
   7   6   5       20.28       56.95     75.07 o 
   8   6   5      281.47      313.23     82.84 o 
  -9   7   5       96.03      -10.35     49.19 o 
  -8   7   5      108.79      119.08     46.60 o 
  -7   7   5        9.08      -15.53     44.01 o 
  -6   7   5       40.45        2.59     44.01 o 
  -5   7   5       34.00       31.06     41.42 o 
  -4   7   5       27.92        7.77     23.30 o 
  -3   7   5       16.56       28.48     28.48 o 
  -2   7   5        4.66       10.35     28.48 o 
  -1   7   5       30.60       44.01     31.06 o 
   0   7   5     1320.52     2148.63     49.19 o 
   1   7   5       24.25       -5.18     38.83 o 
   2   7   5       12.25      -25.89     41.42 o 
   3   7   5       34.91        2.59     41.42 o 
   4   7   5       30.02       10.35     46.60 o 
   5   7   5       35.33        7.77     41.42 o 
   6   7   5       18.92       36.24     46.60 o 
   7   7   5       16.60       12.94     88.02 o 
  -8   8   5        1.73      -15.53     59.54 o 
  -7   8   5       15.29       -7.77     56.95 o 
  -6   8   5       16.00        7.77     51.77 o 
  -5   8   5       24.67       15.53     28.48 o 
  -4   8   5       21.88       18.12     33.65 o 
  -3   8   5        4.69       -2.59     36.24 o 
  -2   8   5        0.24      -10.35     33.65 o 
  -1   8   5        7.01       -7.77     36.24 o 
   0   8   5        5.11        5.18     38.83 o 
   1   8   5        7.01      -23.30     46.60 o 
   2   8   5        0.11       10.35     49.19 o 
   3   8   5       13.54       -7.77     49.19 o 
   4   8   5        0.87      -36.24     54.36 o 
   5   8   5       23.87        5.18     49.19 o 
   6   8   5        6.25       -7.77     95.78 o 
  -7   9   5       83.31      100.96     67.31 o 
  -6   9   5        7.99        0.00     64.72 o 
  -5   9   5       53.39       54.36     36.24 o 
  -4   9   5        6.00      -15.53     44.01 o 
  -3   9   5        6.01        2.59     46.60 o 
  -2   9   5       26.29        2.59     41.42 o 
  -1   9   5      268.88      297.70     46.60 o 
   0   9   5       20.05       23.30     36.24 o 
   1   9   5      258.23      240.75     54.36 o 
   2   9   5       58.78       33.65     56.95 o 
   5   9   5        1.72      -38.83    100.96 o 
  -3  10   5       51.04       12.94     54.36 o 
  -2  10   5       10.84        0.00     51.77 o 
  -1  10   5      287.81      331.35     56.95 o 
   0  10   5        0.00      -33.65     64.72 o 
  -6  -8   6      214.01      269.23     49.19 o 
  -4  -8   6       31.70       23.30     10.35 o 
  -3  -8   6      114.45      100.96     10.35 o 
  -2  -8   6      155.74      111.31     12.94 o 
  -1  -8   6      449.43      352.06     28.48 o 
   0  -8   6     1422.72     2029.55     51.77 o 
   1  -8   6      458.27      308.06     38.83 o 
   2  -8   6      179.61      186.39     38.83 o 
   7  -8   6      933.03      649.77     23.30 o 
 -11  -7   6       86.81       25.89     59.54 o 
 -10  -7   6       16.77      -23.30     56.95 o 
  -8  -7   6      115.48       59.54     51.77 o 
  -7  -7   6       38.92       -5.18     44.01 o 
  -6  -7   6      111.47      134.61     38.83 o 
  -4  -7   6      296.07      274.40     49.19 o 
  -3  -7   6       77.81       56.95     12.94 o 
  -2  -7   6        0.20        0.00     12.94 o 
  -1  -7   6       23.36       15.53     15.53 o 
   0  -7   6        2.02       10.35     15.53 o 
   1  -7   6       22.14        5.18     15.53 o 
   3  -7   6      136.57      150.15     36.24 o 
   4  -7   6      382.50      326.18     41.42 o 
   7  -7   6       37.13       10.35      7.77 o 
   8  -7   6        0.00      -10.35     28.48 o 
 -11  -6   6        6.30      -25.89     69.90 o 
 -10  -6   6       22.78       -5.18     44.01 o 
  -9  -6   6       11.03      -20.71     33.65 o 
  -8  -6   6        3.31        2.59     41.42 o 
  -7  -6   6      409.61      440.08     36.24 o 
  -6  -6   6      235.89      245.93     31.06 o 
  -4  -6   6        7.97       -7.77     28.48 o 
  -3  -6   6      365.77      321.00     20.71 o 
  -2  -6   6       17.92       12.94     10.35 o 
  -1  -6   6      396.54      297.70     12.94 o 
   0  -6   6     5166.64     8113.02     41.42 o 
   1  -6   6      416.73      390.90     12.94 o 
   2  -6   6       25.00       33.65     10.35 o 
   3  -6   6      681.74      711.90     31.06 o 
   4  -6   6      111.14       98.37     15.53 o 
   7  -6   6      681.87      846.51     23.30 o 
   8  -6   6      101.49      165.68     18.12 o 
 -12  -5   6       21.36       -5.18     59.54 o 
 -11  -5   6       60.49      100.96     49.19 o 
 -10  -5   6        2.57       -5.18     54.36 o 
  -9  -5   6        7.78       12.94     31.06 o 
  -8  -5   6       10.83       20.71     25.89 o 
  -7  -5   6       23.63       18.12     20.71 o 
  -5  -5   6      127.53      129.44     31.06 o 
  -4  -5   6       96.45      106.14     41.42 o 
  -3  -5   6       45.01       31.06     20.71 o 
  -2  -5   6        0.20        0.00     15.53 o 
  -1  -5   6     4967.63     5498.42    100.96 o 
   0  -5   6        9.47        2.59     10.35 o 
   1  -5   6     5088.28     5998.04     46.60 o 
   2  -5   6       25.75       18.12     10.35 o 
   3  -5   6       29.89       12.94      7.77 o 
   4  -5   6      197.67      152.73     12.94 o 
   5  -5   6       95.66       90.60     18.12 o 
   6  -5   6      914.40      981.12     25.89 o 
   7  -5   6       40.87       33.65     20.71 o 
   8  -5   6      785.27     1183.04     18.12 o 
 -12  -4   6       16.66       10.35     54.36 o 
 -11  -4   6       24.81       -5.18     46.60 o 
 -10  -4   6       97.82       64.72     33.65 o 
  -9  -4   6       46.34       -2.59     20.71 o 
  -8  -4   6        7.37        2.59     20.71 o 
  -7  -4   6       11.13       31.06     18.12 o 
  -6  -4   6        4.03       -7.77     20.71 o 
  -5  -4   6        0.00        2.59     44.01 o 
  -4  -4   6       98.19      121.67     36.24 o 
  -3  -4   6       29.23       10.35     18.12 o 
  -2  -4   6      195.55      183.80     15.53 o 
  -1  -4   6      122.17       95.78     10.35 o 
   0  -4   6     2584.37     3947.78     20.71 o 
   1  -4   6      132.99      194.15      7.77 o 
   2  -4   6      434.34      414.19     10.35 o 
   3  -4   6       51.35       46.60      7.77 o 
   4  -4   6      884.14     1012.19     20.71 o 
   5  -4   6        0.09       -2.59     15.53 o 
   6  -4   6       39.95       23.30     20.71 o 
   7  -4   6      567.93      691.19     18.12 o 
 -12  -3   6       67.42       93.19     67.31 o 
 -11  -3   6       44.19       28.48     44.01 o 
 -10  -3   6       71.83       56.95     28.48 o 
  -9  -3   6       23.79        0.00     18.12 o 
  -8  -3   6       78.29       59.54     12.94 o 
  -7  -3   6      379.25      481.50     23.30 o 
  -6  -3   6       57.58       98.37     15.53 o 
  -5  -3   6       27.06       51.77     20.71 o 
  -4  -3   6        1.93      -12.94     36.24 o 
  -3  -3   6       16.14       12.94     15.53 o 
  -2  -3   6       57.73       64.72     12.94 o 
  -1  -3   6      215.13      191.56     10.35 o 
   0  -3   6        0.22        0.00      7.77 o 
   1  -3   6      224.15      220.04      7.77 o 
   2  -3   6       32.89       31.06      7.77 o 
   3  -3   6      220.84      170.85      7.77 o 
   4  -3   6       22.46       15.53     12.94 o 
   5  -3   6       45.04       41.42     10.35 o 
   6  -3   6       69.94       75.07     12.94 o 
   7  -3   6      860.57      999.24     23.30 o 
   8  -3   6        2.58      -10.35     25.89 o 
 -12  -2   6        1.96        7.77     67.31 o 
 -11  -2   6        0.11       18.12     41.42 o 
 -10  -2   6      171.76      106.14     15.53 o 
  -9  -2   6       51.84       18.12     12.94 o 
  -8  -2   6        1.23        2.59     20.71 o 
  -7  -2   6      138.34      134.61     18.12 o 
  -6  -2   6       69.66       77.66     15.53 o 
  -5  -2   6        6.49       54.36     20.71 o 
  -4  -2   6        1.36        2.59     18.12 o 
  -3  -2   6       17.26        2.59     15.53 o 
  -2  -2   6       16.01       25.89     12.94 o 
  -1  -2   6       92.92       20.71     10.35 o 
   0  -2   6     2146.55     3083.15     23.30 o 
   1  -2   6      112.37      144.97      7.77 o 
   2  -2   6       33.90       36.24      7.77 o 
   3  -2   6       58.33       67.31     12.94 o 
   4  -2   6        5.24        2.59     12.94 o 
   5  -2   6     1150.70     1364.25     23.30 o 
   6  -2   6       96.93       90.60     20.71 o 
   7  -2   6       46.89       23.30     28.48 o 
   8  -2   6      137.66      142.38     33.65 o 
   9  -2   6      128.47       41.42     41.42 o 
  10  -2   6       98.39        5.18     51.77 o 
 -12  -1   6       30.87        0.00     46.60 o 
 -11  -1   6      272.45      264.05     36.24 o 
 -10  -1   6        0.70      -10.35     10.35 o 
  -9  -1   6      105.81       64.72     20.71 o 
  -8  -1   6       11.51       12.94     15.53 o 
  -7  -1   6      558.13      740.37     18.12 o 
  -6  -1   6      161.92      227.81     12.94 o 
  -5  -1   6        1.91        5.18     23.30 o 
  -4  -1   6       15.13       23.30     20.71 o 
  -3  -1   6      599.59      486.68     15.53 o 
  -2  -1   6       53.20       33.65     10.35 o 
  -1  -1   6      500.51      375.36     20.71 o 
   0  -1   6        2.38        2.59     10.35 o 
   1  -1   6      482.95      346.89     10.35 o 
   2  -1   6      282.38      302.88     12.94 o 
   3  -1   6      114.30      103.55     12.94 o 
   4  -1   6       80.29       64.72     15.53 o 
   5  -1   6       14.45       31.06     23.30 o 
   6  -1   6      276.74      346.89     23.30 o 
   7  -1   6       14.91        5.18     31.06 o 
   8  -1   6        0.83        2.59     38.83 o 
   9  -1   6      157.46       85.43     46.60 o 
  10  -1   6       68.87       31.06     56.95 o 
 -12   0   6      517.41      618.70     46.60 o 
 -11   0   6       53.68       28.48     36.24 o 
 -10   0   6      545.28      447.85     23.30 o 
  -9   0   6      126.42       64.72     20.71 o 
  -8   0   6        1.41        0.00     15.53 o 
  -7   0   6      168.72      163.09     12.94 o 
  -6   0   6       30.46       33.65     12.94 o 
  -5   0   6      583.91      626.47     18.12 o 
  -4   0   6      197.44      209.69      5.18 o 
  -3   0   6       80.71       49.19      5.18 o 
  -2   0   6      433.29      336.53     12.94 o 
  -1   0   6        1.42       10.35     10.35 o 
   0   0   6     1447.30     2363.49     33.65 o 
   1   0   6        1.41        7.77     12.94 o 
   2   0   6      221.90      230.40     12.94 o 
   3   0   6       11.71        0.00     18.12 o 
   4   0   6      509.09      453.02     23.30 o 
   5   0   6        0.89       -7.77     25.89 o 
   6   0   6       88.96       49.19     25.89 o 
   7   0   6      115.09      119.08     28.48 o 
   8   0   6       89.43       95.78     44.01 o 
   9   0   6       25.02      -41.42     51.77 o 
  10   0   6       38.87      -23.30     64.72 o 
 -12   1   6       16.27      -12.94     46.60 o 
 -11   1   6        4.16      -20.71     36.24 o 
 -10   1   6        3.80      -10.35     31.06 o 
  -9   1   6      364.23      310.65     18.12 o 
  -8   1   6        9.53        0.00     15.53 o 
  -7   1   6      134.38      126.85     12.94 o 
  -6   1   6      357.05      323.59     12.94 o 
  -5   1   6       47.59       18.12     18.12 o 
  -4   1   6      132.33       80.25     25.89 o 
   0   1   6       36.80       44.01     18.12 o 
   1   1   6        7.22        0.00     15.53 o 
   2   1   6      233.84      222.63     18.12 o 
   3   1   6        0.77        5.18     20.71 o 
   4   1   6       19.31       18.12     23.30 o 
   5   1   6      262.07      271.81     25.89 o 
   6   1   6       12.95       12.94     25.89 o 
   7   1   6      478.85      579.87     31.06 o 
   8   1   6       14.15       10.35     49.19 o 
   9   1   6       21.55        5.18     59.54 o 
  10   1   6      114.34       98.37     72.48 o 
  11   1   6      152.60       80.25     85.43 o 
 -12   2   6       12.17       -7.77     67.31 o 
 -11   2   6       40.37       31.06     56.95 o 
 -10   2   6      306.24      251.10     49.19 o 
  -9   2   6        6.14        0.00     28.48 o 
  -8   2   6      158.09      163.09     15.53 o 
  -7   2   6       20.21       12.94     10.35 o 
  -6   2   6       16.61       23.30     10.35 o 
  -5   2   6     1466.30     1827.63     46.60 o 
   1   2   6       41.70       49.19     25.89 o 
   2   2   6      251.51      305.47     28.48 o 
   3   2   6      262.76      243.34     28.48 o 
   4   2   6       86.46       59.54     31.06 o 
   5   2   6       25.12       25.89     33.65 o 
   6   2   6        5.86        7.77     41.42 o 
   7   2   6       83.62      108.73     33.65 o 
   8   2   6       11.81       -2.59     51.77 o 
   9   2   6      241.85      188.98     67.31 o 
 -10   3   6       79.37       44.01     38.83 o 
  -9   3   6      260.10      212.27     12.94 o 
  -8   3   6       12.22        2.59     10.35 o 
  -7   3   6        5.53        5.18      7.77 o 
  -6   3   6      101.22       44.01      7.77 o 
   1   3   6      229.72      191.56     25.89 o 
   2   3   6       61.97       69.90     28.48 o 
   3   3   6      281.55      282.17     31.06 o 
   4   3   6        8.36       15.53     33.65 o 
   5   3   6       32.82       51.77     36.24 o 
   6   3   6      241.37      289.94     41.42 o 
   7   3   6       15.72       15.53     38.83 o 
   8   3   6        2.26      -25.89     59.54 o 
   9   3   6        0.05       -2.59     77.66 o 
  10   3   6       36.40       -5.18     88.02 o 
  -9   4   6      582.65      551.40     18.12 o 
  -8   4   6       12.35        5.18     10.35 o 
   1   4   6       79.62       88.02     31.06 o 
   2   4   6       62.44       69.90     33.65 o 
   3   4   6      124.96       85.43     33.65 o 
   4   4   6      117.57       88.02     38.83 o 
   5   4   6       44.35       28.48     41.42 o 
   6   4   6       45.66       44.01     38.83 o 
   7   4   6       83.95       69.90     44.01 o 
   8   4   6        7.44      -44.01     67.31 o 
  -8   5   6        0.21       -2.59     36.24 o 
  -7   5   6      109.86       75.07     33.65 o 
  -5   5   6        5.24        0.00     10.35 o 
  -4   5   6       45.54       25.89     12.94 o 
   1   5   6      388.55      349.48     36.24 o 
   2   5   6       34.58       36.24     36.24 o 
   3   5   6       23.26        5.18     38.83 o 
   4   5   6       88.00       38.83     44.01 o 
   5   5   6        4.19       18.12     46.60 o 
   6   5   6        1.58      -28.48     41.42 o 
   7   5   6        0.23      -20.71     49.19 o 
   8   5   6      111.88       41.42     80.25 o 
  -8   6   6      358.12      458.20     44.01 o 
  -7   6   6       95.79       54.36     41.42 o 
  -6   6   6       30.79       20.71     18.12 o 
  -5   6   6        3.69        7.77     18.12 o 
  -4   6   6       72.50       59.54     18.12 o 
  -3   6   6       25.75       33.65     23.30 o 
   1   6   6        9.81       12.94     41.42 o 
   2   6   6       24.36       12.94     41.42 o 
   3   6   6       15.67      -20.71     44.01 o 
   4   6   6        1.25      -10.35     49.19 o 
   5   6   6        8.79      -33.65     54.36 o 
   6   6   6       34.30        5.18     49.19 o 
   7   6   6       90.49      132.02     56.95 o 
   8   6   6       43.24      -15.53     90.60 o 
  -8   7   6      153.22      271.81     51.77 o 
  -7   7   6       21.03      -36.24     49.19 o 
  -6   7   6      385.63      264.05     25.89 o 
  -5   7   6       72.56       54.36     25.89 o 
  -4   7   6        6.18       -7.77     25.89 o 
  -3   7   6       44.09       -7.77     31.06 o 
   1   7   6       34.08       49.19     49.19 o 
   2   7   6        2.63      -18.12     49.19 o 
   3   7   6        0.16      -38.83     49.19 o 
   4   7   6        4.00        5.18     56.95 o 
   5   7   6        1.88      -33.65     62.13 o 
   6   7   6       18.45        7.77     54.36 o 
  -4   8   6       52.59       20.71     33.65 o 
  -3   8   6        5.23      -20.71     36.24 o 
   0   8   6       21.76       36.24     54.36 o 
   1   8   6      210.49      178.62     56.95 o 
   2   8   6       13.75      -31.06     56.95 o 
   4   8   6       25.06      -36.24     64.72 o 
   5   8   6        0.20        7.77     98.37 o 
   1   9   6       36.31      -23.30     67.31 o 
   2   9   6       10.96       -7.77     67.31 o 
  -6  -9   7      920.76      929.35     20.71 o 
  -4  -9   7        1.19        7.77     12.94 o 
  -3  -9   7       80.95       54.36     12.94 o 
  -2  -9   7       22.24        0.00     56.95 o 
  -1  -9   7       41.40        5.18     51.77 o 
 -10  -8   7       76.92      -12.94     67.31 o 
  -4  -8   7       41.74       41.42     20.71 o 
  -3  -8   7       35.30       12.94     18.12 o 
  -2  -8   7      131.56      137.20     18.12 o 
  -1  -8   7        4.26       -5.18     15.53 o 
   0  -8   7        0.19       -5.18     20.71 o 
   1  -8   7        4.28       -5.18     20.71 o 
   6  -8   7      323.29      227.81     25.89 o 
   7  -8   7       27.37        7.77     15.53 o 
 -11  -7   7        4.60      -15.53     82.84 o 
 -10  -7   7       19.98       41.42     67.31 o 
  -9  -7   7      303.06      289.94     51.77 o 
  -4  -7   7      284.49      274.40     46.60 o 
  -3  -7   7       98.01      108.73     15.53 o 
  -2  -7   7       63.89       49.19     15.53 o 
  -1  -7   7       52.49       51.77     15.53 o 
   0  -7   7       25.35       15.53     12.94 o 
   1  -7   7       44.26       15.53     12.94 o 
   2  -7   7        3.63        0.00     12.94 o 
   3  -7   7        0.00        7.77     23.30 o 
   4  -7   7        0.39        0.00     23.30 o 
   5  -7   7        3.49        0.00     23.30 o 
   6  -7   7      616.34      323.59     12.94 o 
   7  -7   7      722.72      805.09     31.06 o 
 -11  -6   7      179.70      232.98     56.95 o 
 -10  -6   7       44.00       41.42     62.13 o 
  -9  -6   7        3.80       10.35     54.36 o 
  -8  -6   7        0.07       36.24     41.42 o 
  -7  -6   7       37.95       36.24     36.24 o 
  -4  -6   7      118.96      116.49     33.65 o 
  -3  -6   7       22.01        5.18     23.30 o 
  -2  -6   7       10.79       12.94     12.94 o 
  -1  -6   7        6.58        5.18     12.94 o 
   0  -6   7        2.04        7.77     12.94 o 
   1  -6   7        5.62        5.18     12.94 o 
   2  -6   7        0.02        2.59     12.94 o 
   3  -6   7        2.96        7.77     10.35 o 
   4  -6   7        1.25       -7.77     15.53 o 
   5  -6   7       25.69       12.94      7.77 o 
   6  -6   7       44.40       44.01     28.48 o 
   7  -6   7       65.41       12.94     28.48 o 
 -11  -5   7      242.39      220.04     51.77 o 
 -10  -5   7      272.75      176.03     44.01 o 
  -9  -5   7      415.92      346.89     49.19 o 
  -8  -5   7      124.03      173.44     44.01 o 
  -7  -5   7      687.17      869.81     41.42 o 
  -6  -5   7     1111.20     1462.62     46.60 o 
  -5  -5   7     1215.82     2045.08     38.83 o 
  -4  -5   7       91.83       80.25     15.53 o 
  -3  -5   7      442.22      380.54     18.12 o 
  -2  -5   7        2.28        0.00     15.53 o 
  -1  -5   7      283.24      230.40     12.94 o 
   0  -5   7     1377.86     1874.23     20.71 o 
   1  -5   7      248.43      155.32     10.35 o 
   2  -5   7        8.14       20.71     10.35 o 
   3  -5   7       37.07       15.53      7.77 o 
   4  -5   7        8.39        5.18      7.77 o 
   5  -5   7        5.53       56.95     20.71 o 
   6  -5   7       88.28       75.07     25.89 o 
   7  -5   7        1.38        0.00     28.48 o 
   8  -5   7       12.59        2.59     23.30 o 
 -12  -4   7       33.82       18.12     59.54 o 
 -11  -4   7      335.42      300.29     46.60 o 
 -10  -4   7       29.25       25.89     38.83 o 
  -9  -4   7       84.57       31.06     33.65 o 
  -8  -4   7      874.71     1048.43     46.60 o 
  -7  -4   7       42.87       31.06     28.48 o 
  -6  -4   7      943.08     1154.57     41.42 o 
  -5  -4   7       76.03       82.84     20.71 o 
  -4  -4   7      138.71      132.02     15.53 o 
  -3  -4   7        2.63        0.00     12.94 o 
  -2  -4   7        3.88       -2.59     12.94 o 
  -1  -4   7     3129.54     3052.09     25.89 o 
   0  -4   7        0.76        0.00     10.35 o 
   1  -4   7     3007.72     2997.73     28.48 o 
   2  -4   7        0.81        0.00      7.77 o 
   3  -4   7        9.06        2.59     10.35 o 
   4  -4   7        9.33        7.77     15.53 o 
   5  -4   7       68.90       56.95     10.35 o 
   6  -4   7       51.49       20.71     10.35 o 
   7  -4   7       61.34       33.65     10.35 o 
 -12  -3   7       53.04       64.72     54.36 o 
 -11  -3   7       28.10       18.12     46.60 o 
 -10  -3   7      180.63      116.49     38.83 o 
  -9  -3   7      334.22      232.98     28.48 o 
  -8  -3   7      564.83      732.61     31.06 o 
  -7  -3   7      574.16      755.90     28.48 o 
  -6  -3   7       48.93       33.65     20.71 o 
  -5  -3   7       21.68       20.71     18.12 o 
  -4  -3   7      778.65      805.09     18.12 o 
  -3  -3   7        0.35       12.94     12.94 o 
  -2  -3   7      694.53      665.30     15.53 o 
  -1  -3   7      602.11      473.73     15.53 o 
   0  -3   7     6644.20     9562.70     44.01 o 
   1  -3   7      634.76      735.19     15.53 o 
   2  -3   7      374.10      362.42     10.35 o 
   3  -3   7        6.80        7.77     10.35 o 
   4  -3   7      100.95      103.55     15.53 o 
   5  -3   7      265.65      261.46     18.12 o 
   6  -3   7      175.63      178.62     15.53 o 
   7  -3   7      151.51       75.07     25.89 o 
   8  -3   7        0.71       10.35     31.06 o 
   9  -3   7       23.28      -15.53     36.24 o 
 -12  -2   7       28.38       10.35     49.19 o 
 -11  -2   7       57.90       51.77     44.01 o 
 -10  -2   7      162.11      121.67     31.06 o 
  -9  -2   7        6.26        0.00     31.06 o 
  -8  -2   7        4.31       -7.77     20.71 o 
  -7  -2   7      892.69     1330.60     25.89 o 
  -6  -2   7       70.75      116.49     20.71 o 
  -5  -2   7      206.01      196.74     25.89 o 
  -4  -2   7       86.94       67.31     15.53 o 
  -3  -2   7      697.83      587.64     15.53 o 
  -2  -2   7        0.89        0.00     12.94 o 
  -1  -2   7     1905.15     1548.05     31.06 o 
   0  -2   7        3.87        7.77     10.35 o 
   1  -2   7     1858.04     1669.72     20.71 o 
   2  -2   7       63.94       51.77     10.35 o 
   3  -2   7      510.41      406.43     15.53 o 
   4  -2   7        0.19        0.00     15.53 o 
   5  -2   7      122.23      124.26     18.12 o 
   6  -2   7       51.58       64.72     23.30 o 
   7  -2   7      131.71      142.38     25.89 o 
   8  -2   7      275.66      292.52     38.83 o 
   9  -2   7       20.74        5.18     46.60 o 
 -12  -1   7       26.68       41.42     49.19 o 
 -11  -1   7       15.90      -10.35     41.42 o 
 -10  -1   7       29.69        5.18     28.48 o 
  -9  -1   7      145.89      100.96     25.89 o 
  -8  -1   7       99.51       95.78     20.71 o 
  -7  -1   7       46.28       49.19     18.12 o 
  -6  -1   7       99.01       95.78     15.53 o 
  -5  -1   7     1146.12     1460.03     49.19 o 
  -4  -1   7       13.96       10.35     12.94 o 
  -3  -1   7      189.95      183.80     10.35 o 
  -2  -1   7      227.80      178.62     20.71 o 
  -1  -1   7      587.03      359.83     15.53 o 
   0  -1   7     1483.84     2381.61     23.30 o 
   1  -1   7      580.35      548.81     15.53 o 
   2  -1   7      243.68      212.27     15.53 o 
   3  -1   7      158.05      152.73     15.53 o 
   4  -1   7        0.84       -2.59     18.12 o 
   5  -1   7       71.21       64.72     28.48 o 
   6  -1   7       61.67      100.96     38.83 o 
   7  -1   7      237.96      232.98     28.48 o 
   8  -1   7       39.29       49.19     44.01 o 
   9  -1   7        2.30      -41.42     51.77 o 
  10  -1   7       36.07        5.18     62.13 o 
 -12   0   7       38.76        7.77     69.90 o 
 -11   0   7       24.61       20.71     41.42 o 
 -10   0   7       62.88       49.19     33.65 o 
  -9   0   7      152.27      111.31     23.30 o 
  -8   0   7        3.10        2.59     20.71 o 
  -7   0   7       16.82       12.94     15.53 o 
  -6   0   7      249.36      302.88     18.12 o 
  -5   0   7      120.07      132.02      7.77 o 
  -4   0   7       72.05       59.54      5.18 o 
  -3   0   7       70.69       38.83      7.77 o 
  -2   0   7     1314.13     1175.27     23.30 o 
  -1   0   7       30.91       15.53     12.94 o 
   0   0   7        0.02        2.59     20.71 o 
   1   0   7       28.40       28.48     15.53 o 
   2   0   7      778.41      753.31     18.12 o 
   3   0   7      150.98      132.02     20.71 o 
   4   0   7       56.79       69.90     25.89 o 
   5   0   7        9.23       38.83     36.24 o 
   6   0   7      184.87      238.16     41.42 o 
   7   0   7      201.45      258.87     33.65 o 
   8   0   7       28.17        7.77     49.19 o 
   9   0   7       36.05       25.89     59.54 o 
  10   0   7        3.16      -25.89     72.48 o 
 -12   1   7      138.53      116.49     69.90 o 
 -11   1   7       16.76        0.00     38.83 o 
 -10   1   7        2.44        5.18     31.06 o 
  -9   1   7        0.16        0.00     20.71 o 
  -8   1   7       90.86       85.43     18.12 o 
  -7   1   7      127.29      126.85     12.94 o 
  -6   1   7       85.10       67.31     23.30 o 
  -5   1   7       79.48      111.31     23.30 o 
  -4   1   7     1407.93     1431.56     28.48 o 
  -3   1   7       21.28       36.24     18.12 o 
   0   1   7      659.12      688.60     20.71 o 
   1   1   7       37.88       62.13     20.71 o 
   2   1   7      120.22      113.90     20.71 o 
   3   1   7       37.90       28.48     23.30 o 
   4   1   7      281.43      264.05     28.48 o 
   5   1   7      185.67      209.69     38.83 o 
   6   1   7       19.53       23.30     41.42 o 
   7   1   7       25.59       -7.77     36.24 o 
   8   1   7        1.36        0.00     51.77 o 
   9   1   7        0.80      -44.01     67.31 o 
  10   1   7      237.89      134.61     77.66 o 
 -11   2   7      147.69      139.79     59.54 o 
 -10   2   7      222.59      238.16     31.06 o 
  -9   2   7       29.75       20.71     23.30 o 
  -8   2   7        1.54      -15.53     15.53 o 
  -7   2   7      474.35      548.81     36.24 o 
  -6   2   7       16.32       36.24     31.06 o 
   1   2   7      118.83       95.78     31.06 o 
   2   2   7       61.28       46.60     31.06 o 
   3   2   7       16.52       10.35     33.65 o 
   4   2   7        0.00       -2.59     36.24 o 
   5   2   7        6.55      -12.94     41.42 o 
   6   2   7        5.09       -5.18     46.60 o 
   7   2   7       31.15       33.65     41.42 o 
   8   2   7        7.14       -2.59     44.01 o 
   9   2   7       31.92      -12.94     75.07 o 
   1   3   7       20.44       33.65     33.65 o 
   2   3   7       10.17       15.53     33.65 o 
   3   3   7       26.35       15.53     36.24 o 
   4   3   7      292.28      318.41     41.42 o 
   5   3   7      302.82      419.37     44.01 o 
   6   3   7       28.08       10.35     49.19 o 
   7   3   7        3.05        7.77     44.01 o 
   8   3   7        2.42      -31.06     72.48 o 
   9   3   7       36.07      -20.71     82.84 o 
   1   4   7       23.32       18.12     38.83 o 
   2   4   7        1.15      -20.71     38.83 o 
   3   4   7        1.07      -15.53     38.83 o 
   4   4   7      135.18      150.15     44.01 o 
   5   4   7        3.30       10.35     49.19 o 
   6   4   7       34.54       67.31     56.95 o 
   7   4   7        5.21       10.35     49.19 o 
   8   4   7       11.42      -31.06     56.95 o 
   1   5   7     1248.60     1410.85     49.19 o 
   2   5   7       95.04       67.31     44.01 o 
   4   5   7      103.32      103.55     49.19 o 
   5   5   7       20.40       -7.77     56.95 o 
   6   5   7       34.76       25.89     62.13 o 
   7   5   7       22.45       28.48     56.95 o 
   1   6   7      111.81       90.60     49.19 o 
   2   6   7       73.73       77.66     49.19 o 
   4   6   7       16.04       28.48     59.54 o 
   5   6   7        0.00      -31.06     64.72 o 
   6   6   7        3.24      -33.65     90.60 o 
   7   6   7       90.30      116.49     64.72 o 
   0   7   7        3.41       10.35     54.36 o 
   1   7   7        0.81       10.35     54.36 o 
   2   7   7       20.14       59.54     56.95 o 
   3   7   7       30.35       33.65     59.54 o 
   4   7   7       82.54      111.31     64.72 o 
   5   7   7        8.66      -15.53     72.48 o 
   0   8   7        1.36      -12.94     62.13 o 
   1   8   7       43.94       49.19     64.72 o 
   2   8   7       46.56       33.65     64.72 o 
   3   8   7       87.64       93.19     67.31 o 
   4   8   7       22.14       31.06     77.66 o 
   0   9   7      123.79      150.15     77.66 o 
  -1 -10   8       16.90      -20.71     64.72 o 
  -5  -9   8      255.80      196.74     25.89 o 
  -4  -9   8      313.65      235.57     23.30 o 
  -2  -9   8      113.52       85.43     23.30 o 
  -1  -9   8       23.90        7.77     23.30 o 
   0  -9   8       14.86        0.00     20.71 o 
   1  -9   8       20.91       -7.77     44.01 o 
   2  -9   8        7.20        0.00     41.42 o 
   3  -9   8      795.42      717.07     41.42 o 
   4  -9   8       29.82        0.00     38.83 o 
   5  -9   8      170.29      121.67     38.83 o 
 -10  -8   8       70.45       12.94     77.66 o 
  -9  -8   8      124.96      121.67     59.54 o 
  -4  -8   8      586.04      517.74     25.89 o 
  -3  -8   8      279.84      245.93     23.30 o 
  -2  -8   8      353.88      357.24     23.30 o 
  -1  -8   8        2.45        0.00     20.71 o 
   0  -8   8     1168.63     1566.17     23.30 o 
   1  -8   8        1.95      -10.35     18.12 o 
   2  -8   8      392.80      494.44     18.12 o 
   3  -8   8      184.01      150.15     33.65 o 
   4  -8   8      391.53      349.48     31.06 o 
   5  -8   8     1674.08     1716.32     33.65 o 
   6  -8   8      351.74      271.81     20.71 o 
 -10  -7   8      102.68       69.90     72.48 o 
  -9  -7   8      146.82      144.97     62.13 o 
  -8  -7   8       16.86        2.59     46.60 o 
  -7  -7   8       24.83       38.83     41.42 o 
  -3  -7   8       23.84       25.89     20.71 o 
  -2  -7   8      701.90      781.79     25.89 o 
  -1  -7   8      109.74       82.84     15.53 o 
   0  -7   8       10.85       12.94     15.53 o 
   1  -7   8      113.90      113.90     15.53 o 
   2  -7   8      663.23      887.93     18.12 o 
   3  -7   8        3.18        2.59     15.53 o 
   4  -7   8     1126.92     1045.84     23.30 o 
   5  -7   8      720.18      657.53     12.94 o 
   6  -7   8      422.78      489.27     36.24 o 
   7  -7   8       82.33       64.72     38.83 o 
 -11  -6   8        0.00      -15.53     56.95 o 
 -10  -6   8      182.71      168.27     67.31 o 
  -9  -6   8       27.41       31.06     56.95 o 
  -8  -6   8      477.61      574.69     49.19 o 
  -7  -6   8      779.21      929.35     46.60 o 
  -6  -6   8      716.82      859.45     44.01 o 
  -5  -6   8        0.92      -12.94     25.89 o 
  -4  -6   8      280.95      274.40     23.30 o 
  -3  -6   8      331.21      313.23     23.30 o 
  -2  -6   8       86.10      100.96     15.53 o 
  -1  -6   8      776.11      608.35     20.71 o 
   0  -6   8     2540.99     3841.65     31.06 o 
   1  -6   8      795.90      750.73     15.53 o 
   2  -6   8      166.39      181.21     10.35 o 
   3  -6   8      330.72      305.47     12.94 o 
   4  -6   8      319.60      264.05     10.35 o 
   5  -6   8       33.37       18.12      7.77 o 
   6  -6   8     1177.55     1322.83     36.24 o 
   7  -6   8      524.30      468.56     31.06 o 
 -11  -5   8       31.15        2.59     54.36 o 
 -10  -5   8       20.83       20.71     46.60 o 
  -9  -5   8        0.33        7.77     54.36 o 
  -8  -5   8       34.10       15.53     46.60 o 
  -7  -5   8       65.00       36.24     38.83 o 
  -6  -5   8       45.30       12.94     36.24 o 
  -5  -5   8      475.78      478.91     25.89 o 
  -4  -5   8      197.29      173.44     18.12 o 
  -3  -5   8      175.27      137.20     15.53 o 
  -2  -5   8        7.65       10.35     15.53 o 
  -1  -5   8      147.50      176.03     12.94 o 
   0  -5   8        0.41       -2.59     10.35 o 
   1  -5   8      132.93      124.26     10.35 o 
   2  -5   8       25.02       10.35     10.35 o 
   3  -5   8      304.46      279.58     10.35 o 
   4  -5   8      853.97      766.26     15.53 o 
   5  -5   8      726.31      934.52     25.89 o 
   6  -5   8        6.39      -20.71     25.89 o 
   7  -5   8        9.97      -12.94     31.06 o 
 -11  -4   8        0.02        5.18     49.19 o 
 -10  -4   8        0.00        5.18     44.01 o 
  -9  -4   8       11.06       25.89     36.24 o 
  -8  -4   8        3.11       23.30     41.42 o 
  -7  -4   8        1.59        2.59     38.83 o 
  -6  -4   8      110.75      170.85     33.65 o 
  -5  -4   8      404.65      419.37     20.71 o 
  -4  -4   8      193.13      183.80     15.53 o 
  -3  -4   8      268.40      248.52     12.94 o 
  -2  -4   8       68.34       51.77     12.94 o 
  -1  -4   8      649.71      541.04     12.94 o 
   0  -4   8     4149.32     5928.15     31.06 o 
   1  -4   8      663.59      678.24     15.53 o 
   2  -4   8       26.56       31.06     10.35 o 
   3  -4   8      406.95      357.24     12.94 o 
   4  -4   8      248.34      225.22     18.12 o 
   5  -4   8     1368.26     1806.92     31.06 o 
   6  -4   8     1041.87     1092.44     28.48 o 
   7  -4   8      738.67      867.22     33.65 o 
   8  -4   8        6.16        0.00     18.12 o 
 -11  -3   8       38.90       72.48     49.19 o 
 -10  -3   8        1.06      -20.71     41.42 o 
  -9  -3   8       40.53      -18.12     33.65 o 
  -8  -3   8       11.53       23.30     41.42 o 
  -7  -3   8       62.72      116.49     36.24 o 
  -6  -3   8       62.95       85.43     25.89 o 
  -5  -3   8       62.48       59.54     18.12 o 
  -4  -3   8       30.19       23.30     12.94 o 
  -3  -3   8       23.32       23.30     12.94 o 
  -2  -3   8       38.60       36.24     12.94 o 
  -1  -3   8      846.93      654.94     20.71 o 
   0  -3   8       18.05       15.53     10.35 o 
   1  -3   8      875.96      864.63     15.53 o 
   2  -3   8       48.38       51.77     10.35 o 
   3  -3   8       18.84        7.77     18.12 o 
   4  -3   8       42.16       25.89     20.71 o 
   5  -3   8        9.34       15.53     23.30 o 
   6  -3   8      392.87      419.37     25.89 o 
   7  -3   8       12.80       -7.77     25.89 o 
   8  -3   8      399.74      352.06     36.24 o 
 -12  -2   8       44.89       15.53     51.77 o 
 -11  -2   8        3.64       10.35     62.13 o 
 -10  -2   8      127.78       90.60     36.24 o 
  -9  -2   8        0.42       -2.59     31.06 o 
  -8  -2   8        3.35       -2.59     28.48 o 
  -7  -2   8      151.58      119.08     36.24 o 
  -6  -2   8      174.13      212.27     23.30 o 
  -5  -2   8      171.76      209.69     18.12 o 
  -4  -2   8      102.42       88.02     15.53 o 
  -3  -2   8       58.80       41.42     12.94 o 
  -2  -2   8       20.96       18.12     15.53 o 
  -1  -2   8      243.89      139.79     20.71 o 
   0  -2   8     1482.30     2257.36     20.71 o 
   1  -2   8      269.56      264.05     12.94 o 
   2  -2   8       52.04       41.42     15.53 o 
   3  -2   8       37.21       28.48     18.12 o 
   4  -2   8      135.76      121.67     20.71 o 
   5  -2   8       14.85       31.06     25.89 o 
   6  -2   8       41.50       72.48     44.01 o 
   7  -2   8      218.37      258.87     28.48 o 
   8  -2   8       87.45       64.72     44.01 o 
   9  -2   8      175.03       98.37     51.77 o 
 -12  -1   8       38.60       56.95     72.48 o 
 -11  -1   8        0.00       20.71     44.01 o 
 -10  -1   8        3.33      -31.06     54.36 o 
  -9  -1   8       38.83       20.71     31.06 o
[truncated: 65,502 more chars]
